# Supplementary material for: Dynamic Epistasis under Varying Environmental Perturbations
Source: PLoS One. 2015 Jan 27;10(1):e0114911. doi: 10.1371/journal.pone.0114911 (PMC4308068; doi:10.1371/journal.pone.0114911)
Supplement: S1 Table — (XLSX) [file pone.0114911.s005.xlsx]

## Sheet: Sheet1
Table S1. Wild-type growth rates used in the maximal growth rate simulations used for Figures S2 and S4.
Growth condition	Growth rate (1/h)
(A) acetaldehyde	0.1229
(B) acetate	0.1108
(C) adenosine 3',5'-bisphosphate	0.2879
(D) adenosyl methionine	0.2879
(E) adenosine	0.2879
(F) alanine	0.1812
(G) allantoin	0.13
(H) arginine	0.1855
(I) ethanol	0.1229
(J) glutamate	0.2478
(K) glutamine	0.2501
(L) glycerol	0.2879
(M) low glucose	0.2879
(N) phosphate	0.2879
(O) trehalose	0.2879
(P) xanthosine	0.2879
