# Supplementary material for: Dynamic Epistasis under Varying Environmental Perturbations
Source: PLoS One. 2015 Jan 27;10(1):e0114911. doi: 10.1371/journal.pone.0114911 (PMC4308068; doi:10.1371/journal.pone.0114911)
Supplement: S2 Table — (XLSX) [file pone.0114911.s006.xlsx]

## Sheet: Sheet1
Table S2. Condition-specific epistases and sign-epistases prevalence in the iMM904 yeast model.
	Percentage of gene pairs with differential epistasis values larger than 0.01	Number of gene pairs that change their sign of epistasis
Acetaldehyde	0.0613431	8790
Acetate	0.0602014	9002
Adenosine 3',5'-bisphosphate	0.0635775	8816
Adenosyl methionine	0.0722388	10110
Adenosine	0.0635408	9391
Alanine	0.0621327	12207
Allantoin	0.0639099	6884
Arginine	0.0611426	22667
Ethanol	0.0612526	8431
Glutamate	0.0590671	11566
Glutamine	0.0594509	7975
Glycerol	0.0549553	6415
Low glucose	0.0573926	20156
Phosphorate	0.0552193	21219
Trehalose	0.058011	7533
Xanthosine	0.0602308	8881
