# Supplementary material for: Dynamic Epistasis under Varying Environmental Perturbations
Source: PLoS One. 2015 Jan 27;10(1):e0114911. doi: 10.1371/journal.pone.0114911 (PMC4308068; doi:10.1371/journal.pone.0114911)
Supplement: S3 Table — (XLSX) [file pone.0114911.s007.xlsx]

## Sheet: Sheet1
Table S3. GO term enrichment analysis results for di_x000B_erential epistasis in transition to ethanol.
GO terms that enriched in positive but NOT negative differential epistasis					GO terms that enriched in negative but NOT positive differential epistasis
ID	Pathway annotation	Fold Enrichment	FDR-corrected P-value		ID	Pathway annotation	Fold Enrichment	FDR-corrected P-value
GO:0006011	UDP-glucose metabolic process	15.6169	0.0445112		GO:0000947	amino acid catabolic process to alcohol via Ehrlich pathway	7.82717	0.0115987
GO:0006098	pentose-phosphate shunt	14.259	1.05e-11		GO:0000955	amino acid catabolic process via Ehrlich pathway	8.13837	0.0120972
GO:0006563	L-serine metabolic process	9.87162	0.000914		GO:0004372	glycine hydroxymethyltransferase activity	9.55748	0.0112063
GO:0006564	L-serine biosynthetic process	16.4527	0.000391		GO:0006067	ethanol metabolic process	7.17491	0.0157007
GO:0006733	oxidoreduction coenzyme metabolic process	4.70077	7.75e-07		GO:0006183	GTP biosynthetic process	17.9044	0.0428485
GO:0006739	NADP metabolic process	10.9685	4.68e-12		GO:0006525	arginine metabolic process	11.1903	3.03e-07
GO:0006769	nicotinamide metabolic process	5.92297	1.89e-08		GO:0006536	glutamate metabolic process	5.96814	0.0128003
GO:0006800	oxygen and reactive oxygen species metabolic process	6.55302	0.00773435		GO:0006537	glutamate biosynthetic process	6.88631	0.0229589
GO:0008519	ammonium transmembrane transporter activity	9.3736	0.0499444		GO:0006591	ornithine metabolic process	12.7889	0.00166017
GO:0009051	pentose-phosphate shunt, oxidative branch	15.6169	0.000365		GO:0009063	cellular amino acid catabolic process	3.31707	0.0332682
GO:0009056	catabolic process	1.40376	0.012818		GO:0016054	organic acid catabolic process	2.98407	0.0437556
GO:0009083	branched chain family amino acid catabolic process	8.22635	0.01104		GO:0016620	oxidoreductase activity, acting on the aldehyde or oxo group of donors, NAD or NADP as acceptor	5.09732	0.0397505
GO:0009113	purine base biosynthetic process	7.19467	0.0154745		GO:0019307	mannose biosynthetic process	17.9044	0.0428485
GO:0009295	nucleoid	7.50357	0.000306		GO:0034308	monohydric alcohol metabolic process	7.42397	0.0163443
GO:0009353	mitochondrial oxoglutarate dehydrogenase complex	19.4321	0.029248		GO:0046039	GTP metabolic process	17.9044	0.0428485
GO:0009820	alkaloid metabolic process	5.89772	1.48e-08		GO:0046395	carboxylic acid catabolic process	2.98407	0.0437556
GO:0015695	organic cation transport	7.80847	0.0437499		GO:0046487	glyoxylate metabolic process	7.65324	0.0471194
GO:0015696	ammonium transport	10.9685	0.0198116		GO:0046872	metal ion binding	1.34496	0.0346707
GO:0015758	glucose transport	10.2829	0.00418914		KEGG_PATHWAY sce00330	Arginine and proline metabolism	2.76854	0.00882727
GO:0016405	CoA-ligase activity	14.0604	0.0134118
GO:0016597	amino acid binding	8.9046	0.00111387
GO:0016744	transferase activity, transferring aldehyde or ketonic groups	8.9046	0.0206783
GO:0016874	ligase activity	1.82406	0.0191906
GO:0016878	acid-thiol ligase activity	14.0604	0.0134118
GO:0016903	oxidoreductase activity, acting on the aldehyde or oxo group of donors	3.89576	0.0199312
GO:0017057	6-phosphogluconolactonase activity	14.0604	0.0134118
GO:0019203	carbohydrate phosphatase activity	7.81133	0.0218908
GO:0019321	pentose metabolic process	9.52525	2.62e-07
GO:0019362	pyridine nucleotide metabolic process	5.69517	3.54e-08
GO:0019748	secondary metabolic process	5.79314	9.77e-10
GO:0042645	mitochondrial nucleoid	7.50357	0.000306
GO:0042802	identical protein binding	1.45363	0.0115366
GO:0043603	cellular amide metabolic process	4.80925	2.18e-07
GO:0044272	sulfur compound biosynthetic process	2.82046	0.0152792
GO:0045252	oxoglutarate dehydrogenase complex	19.2543	0.0258693
GO:0046496	nicotinamide nucleotide metabolic process	6.04385	1.35e-08
GO:0051536	iron-sulfur cluster binding	3.22408	0.0487469
GO:0051539	4 iron, 4 sulfur cluster binding	5.27265	0.0350709
KEGG_PATHWAY sce00030	Pentose phosphate pathway	4.63543	9.55e-11
KEGG_PATHWAY sce00020	Citrate cycle (TCA cycle)	2.56506	0.00640744
KEGG_PATHWAY sce00260	Glycine, serine and threonine metabolism	2.69889	0.0231524
KEGG_PATHWAY sce00500	Starch and sucrose metabolism	2.17044	0.0282354
KEGG_PATHWAY sce00520	Amino sugar and nucleotide sugar metabolism	2.41849	0.0298792
KEGG_PATHWAY sce00051	Fructose and mannose metabolism	2.38748	0.0326486
KEGG_PATHWAY sce00052	Galactose metabolism	2.56506	0.0341786
KEGG_PATHWAY sce00620	Pyruvate metabolism	2.22305	0.0351493
