# Supplementary material for: Dynamic Epistasis under Varying Environmental Perturbations
Source: PLoS One. 2015 Jan 27;10(1):e0114911. doi: 10.1371/journal.pone.0114911 (PMC4308068; doi:10.1371/journal.pone.0114911)
Supplement: S4 Table — (XLSX) [file pone.0114911.s008.xlsx]

## Sheet: Sheet1
Table S4. Properties of simulated systems that correlate with the ratio of positive to negative di erential epistases.
	Essential	Active Fluxes	Mean Relative Fitness for Single Mutants	Ratio P/N*
Acetaldehyde	235	296	0.7373	2.54271
Acetate	237	300	0.7364	2.30329
Adenosine	160	293	0.7794	0.809434
Adenosine 3',5'-bisphosphate	160	295	0.7787	0.804801
S-Adenosyl methionine	155	291	0.7815	0.814324
Alanine	215	296	0.7408	2.40287
Allantoin	235	304	0.7352	2.17154
Arginine	217	295	0.742	1.10743
Ethanol	238	300	0.7361	2.53898
Glutamate	212	293	0.7462	1.95199
Glutamine	210	295	0.7492	1.72116
Glycerol	200	297	0.7573	1.33947
Low glucose	187	294	0.7455	1.95048
Phosphorate	187	293	0.7905	1.24444
Trehalose	166	294	0.7668	1.10933
Xanthosine	166	301	0.7722	1.11213
High Glucose	188	303	0.7614
* Ratio P/N is the ratio of the number of positive differential epistases to negative differential epistases.
