# Supplementary material for: Dynamic Epistasis under Varying Environmental Perturbations
Source: PLoS One. 2015 Jan 27;10(1):e0114911. doi: 10.1371/journal.pone.0114911 (PMC4308068; doi:10.1371/journal.pone.0114911)
Supplement: S5 Table — (XLSX) [file pone.0114911.s009.xlsx]

## Sheet: Sheet1
Table S5. List of epistatic interactions for the extremely stable, dynamic, and intermediate epistasis networks.
Note that there is a hypothetical gene (labeled UNKNOWN) that is annotated in iMM904 as being involved in catalysis of 1-acylglycerol-3-phosphate O-acyltransferase.
gene pairs with extremely stable epistasis			gene pairs with intermediate level epistasis			gene pairs with extremely dynamic epistasis
Q0045	Q0105		Q0045	YAL054C		Q0045	Q0080
Q0045	UNKNOWN		Q0045	YBR117C		Q0045	Q0085
Q0045	YAL023C		Q0045	YBR291C		Q0045	Q0130
Q0045	YBL033C		Q0045	YCL025C		Q0045	YAL022C
Q0045	YBL045C		Q0045	YDL215C		Q0045	YAL062W
Q0045	YBL068W		Q0045	YDR508C		Q0045	YBL099W
Q0045	YBR153W		Q0045	YDR536W		Q0045	YBR039W
Q0045	YBR248C		Q0045	YER065C		Q0045	YBR068C
Q0045	YBR256C		Q0045	YER069W		Q0045	YBR218C
Q0045	YBR294W		Q0045	YER170W		Q0045	YBR263W
Q0045	YBR296C		Q0045	YGR204W		Q0045	YCR053W
Q0045	YCL009C		Q0045	YGR240C		Q0045	YDL004W
Q0045	YCL018W		Q0045	YHL016C		Q0045	YDL181W
Q0045	YCL030C		Q0045	YJL121C		Q0045	YDL245C
Q0045	YCR034W		Q0045	YKR039W		Q0045	YDR046C
Q0045	YCR037C		Q0045	YLR174W		Q0045	YDR111C
Q0045	YDL052C		Q0045	YLR209C		Q0045	YDR298C
Q0045	YDL055C		Q0045	YLR348C		Q0045	YDR322C-A
Q0045	YDL093W		Q0045	YMR062C		Q0045	YDR342C
Q0045	YDL095W		Q0045	YMR205C		Q0045	YDR343C
Q0045	YDR007W		Q0045	YMR267W		Q0045	YDR345C
Q0045	YDR127W		Q0045	YOL140W		Q0045	YDR377W
Q0045	YDR158W		Q0045	YOR130C		Q0045	YEL063C
Q0045	YDR234W		Q0045	YPL265W		Q0045	YEL069C
Q0045	YDR353W		Q0045	YPR021C		Q0045	YFL011W
Q0045	YDR354W		Q0045	YPR074C		Q0045	YFL030W
Q0045	YDR487C		Q0080	YAL054C		Q0045	YFL055W
Q0045	YDR529C		Q0080	YBR117C		Q0045	YGL062W
Q0045	YEL021W		Q0080	YBR218C		Q0045	YHR025W
Q0045	YEL024W		Q0080	YBR291C		Q0045	YHR092C
Q0045	YER003C		Q0080	YCL025C		Q0045	YHR094C
Q0045	YER023W		Q0080	YDL215C		Q0045	YHR096C
Q0045	YER043C		Q0080	YDR508C		Q0045	YIR027C
Q0045	YER052C		Q0080	YDR536W		Q0045	YIR028W
Q0045	YER055C		Q0080	YER065C		Q0045	YIR029W
Q0045	YER090W		Q0080	YER069W		Q0045	YIR032C
Q0045	YER099C		Q0080	YER170W		Q0045	YJL214W
Q0045	YFL045C		Q0080	YGL062W		Q0045	YJL219W
Q0045	YFR025C		Q0080	YGR204W		Q0045	YJR121W
Q0045	YFR033C		Q0080	YGR240C		Q0045	YJR158W
Q0045	YGL001C		Q0080	YJL121C		Q0045	YKL016C
Q0045	YGL009C		Q0080	YKR039W		Q0045	YLL052C
Q0045	YGL012W		Q0080	YLR174W		Q0045	YLR081W
Q0045	YGL026C		Q0080	YLR209C		Q0045	YLR142W
Q0045	YGL148W		Q0080	YLR348C		Q0045	YLR295C
Q0045	YGL202W		Q0080	YMR062C		Q0045	YLR438W
Q0045	YGR032W		Q0080	YMR205C		Q0045	YML035C
Q0045	YGR060W		Q0080	YMR267W		Q0045	YML081C-A
Q0045	YGR124W		Q0080	YOL140W		Q0045	YMR011W
Q0045	YGR125W		Q0080	YOR130C		Q0045	YNL270C
Q0045	YGR157W		Q0080	YPL265W		Q0045	YNR072W
Q0045	YGR175C		Q0080	YPR074C		Q0045	YOL020W
Q0045	YGR183C		Q0085	YAL054C		Q0045	YOL064C
Q0045	YGR199W		Q0085	YBR117C		Q0045	YOL077W-A
Q0045	YGR209C		Q0085	YBR218C		Q0045	YOL156W
Q0045	YHL011C		Q0085	YBR291C		Q0045	YOR348C
Q0045	YHR001W-A		Q0085	YCL025C		Q0045	YOR375C
Q0045	YHR042W		Q0085	YDL215C		Q0045	YPL061W
Q0045	YHR046C		Q0085	YDR508C		Q0045	YPL078C
Q0045	YHR072W		Q0085	YDR536W		Q0045	YPL111W
Q0045	YHR137W		Q0085	YER065C		Q0045	YPL271W
Q0045	YHR190W		Q0085	YER069W		Q0045	YPL274W
Q0045	YIL020C		Q0085	YER170W		Q0045	YPR020W
Q0045	YIL094C		Q0085	YGL062W		Q0045	YPR192W
Q0045	YIL116W		Q0085	YGR204W		Q0080	Q0105
Q0045	YIR034C		Q0085	YGR240C		Q0080	Q0250
Q0045	YJL130C		Q0085	YJL121C		Q0080	Q0275
Q0045	YJL153C		Q0085	YKR039W		Q0080	YAL022C
Q0045	YJL166W		Q0085	YLR174W		Q0080	YAL062W
Q0045	YJL167W		Q0085	YLR209C		Q0080	YBL045C
Q0045	YJL198W		Q0085	YLR348C		Q0080	YBR068C
Q0045	YJR016C		Q0085	YMR062C		Q0080	YBR263W
Q0045	YJR073C		Q0085	YMR205C		Q0080	YBR291C
Q0045	YJR109C		Q0085	YMR267W		Q0080	YCL025C
Q0045	YJR143C		Q0085	YOL140W		Q0080	YCR053W
Q0045	YJR148W		Q0085	YOR130C		Q0080	YDL067C
Q0045	YKL024C		Q0085	YPL265W		Q0080	YDL245C
Q0045	YKL067W		Q0085	YPR074C		Q0080	YDR046C
Q0045	YKL127W		Q0105	YAL054C		Q0080	YDR111C
Q0045	YKL181W		Q0105	YBR117C		Q0080	YDR178W
Q0045	YKL211C		Q0105	YBR291C		Q0080	YDR342C
Q0045	YLR028C		Q0105	YCL025C		Q0080	YDR343C
Q0045	YLR043C		Q0105	YDL215C		Q0080	YDR345C
Q0045	YLR092W		Q0105	YDR508C		Q0080	YDR529C
Q0045	YLR100W		Q0105	YDR536W		Q0080	YEL024W
Q0045	YLR342W		Q0105	YER065C		Q0080	YEL039C
Q0045	YLR343W		Q0105	YER069W		Q0080	YEL063C
Q0045	YLR355C		Q0105	YER170W		Q0080	YEL069C
Q0045	YLR420W		Q0105	YGR204W		Q0080	YFL011W
Q0045	YLR450W		Q0105	YGR240C		Q0080	YFL030W
Q0045	YML075C		Q0105	YHL016C		Q0080	YFL055W
Q0045	YML096W		Q0105	YJL121C		Q0080	YFR033C
Q0045	YML106W		Q0105	YKR039W		Q0080	YGL187C
Q0045	YML123C		Q0105	YLR174W		Q0080	YGL191W
Q0045	YMR105C		Q0105	YLR209C		Q0080	YGR055W
Q0045	YMR108W		Q0105	YLR348C		Q0080	YGR183C
Q0045	YMR120C		Q0105	YMR062C		Q0080	YHL016C
Q0045	YMR215W		Q0105	YMR205C		Q0080	YHL036W
Q0045	YMR217W		Q0105	YMR267W		Q0080	YHR001W-A
Q0045	YMR220W		Q0105	YOL140W		Q0080	YHR025W
Q0045	YMR271C		Q0105	YOR130C		Q0080	YHR051W
Q0045	YMR306W		Q0105	YPL265W		Q0080	YHR092C
Q0045	YMR307W		Q0105	YPR021C		Q0080	YHR094C
Q0045	YNL280C		Q0105	YPR074C		Q0080	YHR096C
Q0045	YNL316C		Q0130	YAL054C		Q0080	YIL111W
Q0045	YNR001C		Q0130	YBR117C		Q0080	YJL045W
Q0045	YNR013C		Q0130	YBR218C		Q0080	YJL166W
Q0045	YNR016C		Q0130	YBR291C		Q0080	YJL214W
Q0045	YNR043W		Q0130	YCL025C		Q0080	YJL219W
Q0045	YNR050C		Q0130	YDL215C		Q0080	YJR048W
Q0045	YOL030W		Q0130	YDR508C		Q0080	YJR158W
Q0045	YOL061W		Q0130	YDR536W		Q0080	YKL141W
Q0045	YOL066C		Q0130	YER065C		Q0080	YKL148C
Q0045	YOL132W		Q0130	YER069W		Q0080	YLL041C
Q0045	YOL143C		Q0130	YER170W		Q0080	YLL062C
Q0045	YOR065W		Q0130	YGL062W		Q0080	YLR038C
Q0045	YOR074C		Q0130	YGR204W		Q0080	YLR081W
Q0045	YOR202W		Q0130	YGR240C		Q0080	YLR142W
Q0045	YOR236W		Q0130	YJL121C		Q0080	YLR164W
Q0045	YOR303W		Q0130	YKR039W		Q0080	YLR395C
Q0045	YOR321W		Q0130	YLR174W		Q0080	YLR438W
Q0045	YPL117C		Q0130	YLR209C		Q0080	YML035C
Q0045	YPL262W		Q0130	YLR348C		Q0080	YMR011W
Q0045	YPR001W		Q0130	YMR062C		Q0080	YMR118C
Q0045	YPR060C		Q0130	YMR205C		Q0080	YMR256C
Q0045	YPR113W		Q0130	YMR267W		Q0080	YNL052W
Q0045	YPR145W		Q0130	YOL140W		Q0080	YNL270C
Q0045	YPR183W		Q0130	YOR130C		Q0080	YNR072W
Q0045	YPR191W		Q0130	YPL265W		Q0080	YOL020W
Q0080	UNKNOWN		Q0130	YPR074C		Q0080	YOL064C
Q0080	YAL023C		Q0250	YAL054C		Q0080	YOL156W
Q0080	YBL033C		Q0250	YBR117C		Q0080	YOR065W
Q0080	YBL068W		Q0250	YBR291C		Q0080	YOR348C
Q0080	YBR153W		Q0250	YCL025C		Q0080	YOR375C
Q0080	YBR248C		Q0250	YDL215C		Q0080	YPL061W
Q0080	YBR256C		Q0250	YDR508C		Q0080	YPL111W
Q0080	YBR294W		Q0250	YDR536W		Q0080	YPL273W
Q0080	YBR296C		Q0250	YER065C		Q0080	YPL274W
Q0080	YCL009C		Q0250	YER069W		Q0080	YPR191W
Q0080	YCL018W		Q0250	YER170W		Q0085	Q0105
Q0080	YCL030C		Q0250	YGR204W		Q0085	Q0250
Q0080	YCR034W		Q0250	YGR240C		Q0085	Q0275
Q0080	YCR037C		Q0250	YHL016C		Q0085	YAL022C
Q0080	YDL052C		Q0250	YJL121C		Q0085	YAL062W
Q0080	YDL055C		Q0250	YKR039W		Q0085	YBL045C
Q0080	YDL093W		Q0250	YLR174W		Q0085	YBR068C
Q0080	YDL095W		Q0250	YLR209C		Q0085	YBR263W
Q0080	YDR007W		Q0250	YLR348C		Q0085	YBR291C
Q0080	YDR127W		Q0250	YMR062C		Q0085	YCL025C
Q0080	YDR158W		Q0250	YMR205C		Q0085	YCR053W
Q0080	YDR234W		Q0250	YMR267W		Q0085	YDL067C
Q0080	YDR353W		Q0250	YOL140W		Q0085	YDL245C
Q0080	YDR354W		Q0250	YOR130C		Q0085	YDR046C
Q0080	YDR487C		Q0250	YPL265W		Q0085	YDR111C
Q0080	YEL021W		Q0250	YPR021C		Q0085	YDR178W
Q0080	YER003C		Q0250	YPR074C		Q0085	YDR342C
Q0080	YER023W		Q0275	YAL054C		Q0085	YDR343C
Q0080	YER043C		Q0275	YBR117C		Q0085	YDR345C
Q0080	YER052C		Q0275	YBR291C		Q0085	YDR529C
Q0080	YER055C		Q0275	YCL025C		Q0085	YEL024W
Q0080	YER090W		Q0275	YDL215C		Q0085	YEL039C
Q0080	YER099C		Q0275	YDR508C		Q0085	YEL063C
Q0080	YFL045C		Q0275	YDR536W		Q0085	YEL069C
Q0080	YFR025C		Q0275	YER065C		Q0085	YFL011W
Q0080	YGL001C		Q0275	YER069W		Q0085	YFL030W
Q0080	YGL009C		Q0275	YER170W		Q0085	YFL055W
Q0080	YGL012W		Q0275	YGR204W		Q0085	YFR033C
Q0080	YGL026C		Q0275	YGR240C		Q0085	YGL187C
Q0080	YGL148W		Q0275	YHL016C		Q0085	YGL191W
Q0080	YGL202W		Q0275	YJL121C		Q0085	YGR055W
Q0080	YGR032W		Q0275	YKR039W		Q0085	YGR183C
Q0080	YGR060W		Q0275	YLR174W		Q0085	YHL016C
Q0080	YGR124W		Q0275	YLR209C		Q0085	YHL036W
Q0080	YGR125W		Q0275	YLR348C		Q0085	YHR001W-A
Q0080	YGR157W		Q0275	YMR062C		Q0085	YHR025W
Q0080	YGR175C		Q0275	YMR205C		Q0085	YHR051W
Q0080	YGR199W		Q0275	YMR267W		Q0085	YHR092C
Q0080	YGR209C		Q0275	YOL140W		Q0085	YHR094C
Q0080	YHL011C		Q0275	YOR130C		Q0085	YHR096C
Q0080	YHR042W		Q0275	YPL265W		Q0085	YIL111W
Q0080	YHR046C		Q0275	YPR021C		Q0085	YJL045W
Q0080	YHR072W		Q0275	YPR074C		Q0085	YJL166W
Q0080	YHR137W		UNKNOWN	YAL054C		Q0085	YJL214W
Q0080	YHR190W		UNKNOWN	YAL062W		Q0085	YJL219W
Q0080	YIL020C		UNKNOWN	YBR117C		Q0085	YJR048W
Q0080	YIL094C		UNKNOWN	YBR218C		Q0085	YJR158W
Q0080	YIL116W		UNKNOWN	YBR291C		Q0085	YKL141W
Q0080	YIR034C		UNKNOWN	YCL025C		Q0085	YKL148C
Q0080	YJL130C		UNKNOWN	YDL215C		Q0085	YLL041C
Q0080	YJL153C		UNKNOWN	YDR508C		Q0085	YLL062C
Q0080	YJL167W		UNKNOWN	YDR536W		Q0085	YLR038C
Q0080	YJL198W		UNKNOWN	YER065C		Q0085	YLR081W
Q0080	YJR016C		UNKNOWN	YER069W		Q0085	YLR142W
Q0080	YJR073C		UNKNOWN	YER170W		Q0085	YLR164W
Q0080	YJR109C		UNKNOWN	YGL062W		Q0085	YLR395C
Q0080	YJR143C		UNKNOWN	YGR204W		Q0085	YLR438W
Q0080	YJR148W		UNKNOWN	YGR240C		Q0085	YML035C
Q0080	YKL024C		UNKNOWN	YHL016C		Q0085	YMR011W
Q0080	YKL067W		UNKNOWN	YJL121C		Q0085	YMR118C
Q0080	YKL127W		UNKNOWN	YKR039W		Q0085	YMR256C
Q0080	YKL181W		UNKNOWN	YLR174W		Q0085	YNL052W
Q0080	YKL211C		UNKNOWN	YLR209C		Q0085	YNL270C
Q0080	YLR028C		UNKNOWN	YLR348C		Q0085	YNR072W
Q0080	YLR043C		UNKNOWN	YMR062C		Q0085	YOL020W
Q0080	YLR092W		UNKNOWN	YMR205C		Q0085	YOL064C
Q0080	YLR100W		UNKNOWN	YMR267W		Q0085	YOL156W
Q0080	YLR342W		UNKNOWN	YOL140W		Q0085	YOR065W
Q0080	YLR343W		UNKNOWN	YOR130C		Q0085	YOR348C
Q0080	YLR355C		UNKNOWN	YOR375C		Q0085	YOR375C
Q0080	YLR420W		UNKNOWN	YPL061W		Q0085	YPL061W
Q0080	YLR450W		UNKNOWN	YPL265W		Q0085	YPL111W
Q0080	YML075C		UNKNOWN	YPR074C		Q0085	YPL273W
Q0080	YML096W		YAL023C	YAL054C		Q0085	YPL274W
Q0080	YML106W		YAL023C	YAL062W		Q0085	YPR191W
Q0080	YML123C		YAL023C	YBR117C		Q0105	Q0130
Q0080	YMR105C		YAL023C	YBR218C		Q0105	YAL022C
Q0080	YMR108W		YAL023C	YBR291C		Q0105	YAL062W
Q0080	YMR120C		YAL023C	YCL025C		Q0105	YBL099W
Q0080	YMR215W		YAL023C	YDL215C		Q0105	YBR039W
Q0080	YMR217W		YAL023C	YDR111C		Q0105	YBR068C
Q0080	YMR220W		YAL023C	YDR508C		Q0105	YBR218C
Q0080	YMR271C		YAL023C	YDR536W		Q0105	YBR263W
Q0080	YMR306W		YAL023C	YER065C		Q0105	YCR053W
Q0080	YMR307W		YAL023C	YER069W		Q0105	YDL004W
Q0080	YNL280C		YAL023C	YER170W		Q0105	YDL181W
Q0080	YNL316C		YAL023C	YGL062W		Q0105	YDL245C
Q0080	YNR013C		YAL023C	YGR204W		Q0105	YDR046C
Q0080	YNR016C		YAL023C	YGR240C		Q0105	YDR111C
Q0080	YNR043W		YAL023C	YHL016C		Q0105	YDR298C
Q0080	YNR050C		YAL023C	YJL121C		Q0105	YDR322C-A
Q0080	YOL030W		YAL023C	YKR039W		Q0105	YDR342C
Q0080	YOL061W		YAL023C	YLR174W		Q0105	YDR343C
Q0080	YOL066C		YAL023C	YLR209C		Q0105	YDR345C
Q0080	YOL132W		YAL023C	YLR348C		Q0105	YDR377W
Q0080	YOL143C		YAL023C	YMR062C		Q0105	YEL063C
Q0080	YOR074C		YAL023C	YMR205C		Q0105	YEL069C
Q0080	YOR202W		YAL023C	YMR267W		Q0105	YFL011W
Q0080	YOR236W		YAL023C	YOL140W		Q0105	YFL030W
Q0080	YOR303W		YAL023C	YOR130C		Q0105	YFL055W
Q0080	YOR321W		YAL023C	YOR375C		Q0105	YGL062W
Q0080	YPL117C		YAL023C	YPL061W		Q0105	YHR025W
Q0080	YPR060C		YAL023C	YPL265W		Q0105	YHR092C
Q0080	YPR113W		YAL023C	YPR074C		Q0105	YHR094C
Q0080	YPR145W		YAL038W	YAR015W		Q0105	YHR096C
Q0080	YPR183W		YAL038W	YAR073W		Q0105	YIR027C
Q0085	UNKNOWN		YAL038W	YAR075W		Q0105	YIR028W
Q0085	YAL023C		YAL038W	YBR117C		Q0105	YIR029W
Q0085	YBL033C		YAL038W	YDR035W		Q0105	YIR032C
Q0085	YBL068W		YAL038W	YDR408C		Q0105	YJL214W
Q0085	YBR153W		YAL038W	YDR454C		Q0105	YJL219W
Q0085	YBR248C		YAL038W	YGL234W		Q0105	YJR121W
Q0085	YBR256C		YAL038W	YGR061C		Q0105	YJR158W
Q0085	YBR294W		YAL038W	YGR121C		Q0105	YKL016C
Q0085	YBR296C		YAL038W	YGR240C		Q0105	YLL052C
Q0085	YCL009C		YAL038W	YHR216W		Q0105	YLR081W
Q0085	YCL018W		YAL038W	YJL121C		Q0105	YLR142W
Q0085	YCL030C		YAL038W	YKL060C		Q0105	YLR295C
Q0085	YCR034W		YAL038W	YLR359W		Q0105	YLR438W
Q0085	YCR037C		YAL038W	YLR432W		Q0105	YML035C
Q0085	YDL052C		YAL038W	YML056C		Q0105	YML081C-A
Q0085	YDL055C		YAL038W	YMR205C		Q0105	YMR011W
Q0085	YDL093W		YAL038W	YMR300C		Q0105	YNL270C
Q0085	YDL095W		YAL038W	YNL142W		Q0105	YNR072W
Q0085	YDR007W		YAL038W	YNL220W		Q0105	YOL020W
Q0085	YDR127W		YAL038W	YOR128C		Q0105	YOL064C
Q0085	YDR158W		YAL038W	YPR074C		Q0105	YOL077W-A
Q0085	YDR234W		YAL038W	YPR138C		Q0105	YOL156W
Q0085	YDR353W		YAL044C	YFL018C		Q0105	YOR348C
Q0085	YDR354W		YAL054C	YAR015W		Q0105	YOR375C
Q0085	YDR487C		YAL054C	YAR073W		Q0105	YPL061W
Q0085	YEL021W		YAL054C	YAR075W		Q0105	YPL078C
Q0085	YER003C		YAL054C	YBL030C		Q0105	YPL111W
Q0085	YER023W		YAL054C	YBL033C		Q0105	YPL271W
Q0085	YER043C		YAL054C	YBL045C		Q0105	YPL274W
Q0085	YER052C		YAL054C	YBL068W		Q0105	YPR020W
Q0085	YER055C		YAL054C	YBL099W		Q0105	YPR192W
Q0085	YER090W		YAL054C	YBR011C		Q0130	Q0250
Q0085	YER099C		YAL054C	YBR039W		Q0130	Q0275
Q0085	YFL045C		YAL054C	YBR085W		Q0130	YAL022C
Q0085	YFR025C		YAL054C	YBR126C		Q0130	YAL062W
Q0085	YGL001C		YAL054C	YBR153W		Q0130	YBL045C
Q0085	YGL009C		YAL054C	YBR248C		Q0130	YBR068C
Q0085	YGL012W		YAL054C	YBR256C		Q0130	YBR263W
Q0085	YGL026C		YAL054C	YBR291C		Q0130	YBR291C
Q0085	YGL148W		YAL054C	YBR294W		Q0130	YCL025C
Q0085	YGL202W		YAL054C	YBR296C		Q0130	YCR053W
Q0085	YGR032W		YAL054C	YCL009C		Q0130	YDL067C
Q0085	YGR060W		YAL054C	YCL018W		Q0130	YDL245C
Q0085	YGR124W		YAL054C	YCL030C		Q0130	YDR046C
Q0085	YGR125W		YAL054C	YCR012W		Q0130	YDR111C
Q0085	YGR157W		YAL054C	YCR034W		Q0130	YDR178W
Q0085	YGR175C		YAL054C	YCR037C		Q0130	YDR342C
Q0085	YGR199W		YAL054C	YCR053W		Q0130	YDR343C
Q0085	YGR209C		YAL054C	YCR073W-A		Q0130	YDR345C
Q0085	YHL011C		YAL054C	YDL004W		Q0130	YDR529C
Q0085	YHR042W		YAL054C	YDL021W		Q0130	YEL024W
Q0085	YHR046C		YAL054C	YDL052C		Q0130	YEL039C
Q0085	YHR072W		YAL054C	YDL055C		Q0130	YEL063C
Q0085	YHR137W		YAL054C	YDL067C		Q0130	YEL069C
Q0085	YHR190W		YAL054C	YDL093W		Q0130	YFL011W
Q0085	YIL020C		YAL054C	YDL095W		Q0130	YFL030W
Q0085	YIL094C		YAL054C	YDL181W		Q0130	YFL055W
Q0085	YIL116W		YAL054C	YDR007W		Q0130	YFR033C
Q0085	YIR034C		YAL054C	YDR035W		Q0130	YGL187C
Q0085	YJL130C		YAL054C	YDR050C		Q0130	YGL191W
Q0085	YJL153C		YAL054C	YDR074W		Q0130	YGR055W
Q0085	YJL167W		YAL054C	YDR127W		Q0130	YGR183C
Q0085	YJL198W		YAL054C	YDR158W		Q0130	YHL016C
Q0085	YJR016C		YAL054C	YDR234W		Q0130	YHL036W
Q0085	YJR073C		YAL054C	YDR298C		Q0130	YHR001W-A
Q0085	YJR109C		YAL054C	YDR322C-A		Q0130	YHR025W
Q0085	YJR143C		YAL054C	YDR353W		Q0130	YHR051W
Q0085	YJR148W		YAL054C	YDR354W		Q0130	YHR092C
Q0085	YKL024C		YAL054C	YDR377W		Q0130	YHR094C
Q0085	YKL067W		YAL054C	YDR408C		Q0130	YHR096C
Q0085	YKL127W		YAL054C	YDR454C		Q0130	YIL111W
Q0085	YKL181W		YAL054C	YDR487C		Q0130	YJL045W
Q0085	YKL211C		YAL054C	YDR502C		Q0130	YJL166W
Q0085	YLR028C		YAL054C	YDR529C		Q0130	YJL214W
Q0085	YLR043C		YAL054C	YEL021W		Q0130	YJL219W
Q0085	YLR092W		YAL054C	YEL024W		Q0130	YJR048W
Q0085	YLR100W		YAL054C	YEL039C		Q0130	YJR158W
Q0085	YLR342W		YAL054C	YER003C		Q0130	YKL141W
Q0085	YLR343W		YAL054C	YER023W		Q0130	YKL148C
Q0085	YLR355C		YAL054C	YER043C		Q0130	YLL041C
Q0085	YLR420W		YAL054C	YER052C		Q0130	YLL062C
Q0085	YLR450W		YAL054C	YER055C		Q0130	YLR038C
Q0085	YML075C		YAL054C	YER065C		Q0130	YLR081W
Q0085	YML096W		YAL054C	YER090W		Q0130	YLR142W
Q0085	YML106W		YAL054C	YER091C		Q0130	YLR164W
Q0085	YML123C		YAL054C	YER099C		Q0130	YLR395C
Q0085	YMR105C		YAL054C	YER170W		Q0130	YLR438W
Q0085	YMR108W		YAL054C	YFL045C		Q0130	YML035C
Q0085	YMR120C		YAL054C	YFR025C		Q0130	YMR011W
Q0085	YMR215W		YAL054C	YFR030W		Q0130	YMR118C
Q0085	YMR217W		YAL054C	YFR033C		Q0130	YMR256C
Q0085	YMR220W		YAL054C	YGL001C		Q0130	YNL052W
Q0085	YMR271C		YAL054C	YGL009C		Q0130	YNL270C
Q0085	YMR306W		YAL054C	YGL012W		Q0130	YNR072W
Q0085	YMR307W		YAL054C	YGL026C		Q0130	YOL020W
Q0085	YNL280C		YAL054C	YGL125W		Q0130	YOL064C
Q0085	YNL316C		YAL054C	YGL148W		Q0130	YOL156W
Q0085	YNR013C		YAL054C	YGL187C		Q0130	YOR065W
Q0085	YNR016C		YAL054C	YGL191W		Q0130	YOR348C
Q0085	YNR043W		YAL054C	YGL202W		Q0130	YOR375C
Q0085	YNR050C		YAL054C	YGL234W		Q0130	YPL061W
Q0085	YOL030W		YAL054C	YGR032W		Q0130	YPL111W
Q0085	YOL061W		YAL054C	YGR060W		Q0130	YPL273W
Q0085	YOL066C		YAL054C	YGR061C		Q0130	YPL274W
Q0085	YOL132W		YAL054C	YGR121C		Q0130	YPR191W
Q0085	YOL143C		YAL054C	YGR124W		Q0250	YAL022C
Q0085	YOR074C		YAL054C	YGR125W		Q0250	YAL062W
Q0085	YOR202W		YAL054C	YGR157W		Q0250	YBL099W
Q0085	YOR236W		YAL054C	YGR175C		Q0250	YBR039W
Q0085	YOR303W		YAL054C	YGR183C		Q0250	YBR068C
Q0085	YOR321W		YAL054C	YGR192C		Q0250	YBR218C
Q0085	YPL117C		YAL054C	YGR199W		Q0250	YBR263W
Q0085	YPR060C		YAL054C	YGR204W		Q0250	YCR053W
Q0085	YPR113W		YAL054C	YGR209C		Q0250	YDL004W
Q0085	YPR145W		YAL054C	YGR248W		Q0250	YDL181W
Q0085	YPR183W		YAL054C	YGR254W		Q0250	YDL245C
Q0105	Q0250		YAL054C	YGR256W		Q0250	YDR046C
Q0105	Q0275		YAL054C	YHL011C		Q0250	YDR111C
Q0105	UNKNOWN		YAL054C	YHR001W-A		Q0250	YDR298C
Q0105	YAL023C		YAL054C	YHR018C		Q0250	YDR322C-A
Q0105	YBL033C		YAL054C	YHR025W		Q0250	YDR342C
Q0105	YBL068W		YAL054C	YHR042W		Q0250	YDR343C
Q0105	YBR153W		YAL054C	YHR046C		Q0250	YDR345C
Q0105	YBR248C		YAL054C	YHR051W		Q0250	YDR377W
Q0105	YBR256C		YAL054C	YHR072W		Q0250	YEL063C
Q0105	YBR294W		YAL054C	YHR137W		Q0250	YEL069C
Q0105	YBR296C		YAL054C	YHR163W		Q0250	YFL011W
Q0105	YCL009C		YAL054C	YHR174W		Q0250	YFL030W
Q0105	YCL018W		YAL054C	YHR183W		Q0250	YFL055W
Q0105	YCL030C		YAL054C	YHR190W		Q0250	YGL062W
Q0105	YCR034W		YAL054C	YHR216W		Q0250	YHR025W
Q0105	YCR037C		YAL054C	YIL020C		Q0250	YHR092C
Q0105	YDL052C		YAL054C	YIL094C		Q0250	YHR094C
Q0105	YDL055C		YAL054C	YIL111W		Q0250	YHR096C
Q0105	YDL067C		YAL054C	YIL116W		Q0250	YIR027C
Q0105	YDL093W		YAL054C	YIR031C		Q0250	YIR028W
Q0105	YDL095W		YAL054C	YIR034C		Q0250	YIR029W
Q0105	YDR007W		YAL054C	YJL052W		Q0250	YIR032C
Q0105	YDR127W		YAL054C	YJL088W		Q0250	YJL214W
Q0105	YDR158W		YAL054C	YJL130C		Q0250	YJL219W
Q0105	YDR234W		YAL054C	YJL153C		Q0250	YJR121W
Q0105	YDR353W		YAL054C	YJL166W		Q0250	YJR158W
Q0105	YDR354W		YAL054C	YJL167W		Q0250	YKL016C
Q0105	YDR487C		YAL054C	YJL198W		Q0250	YLL052C
Q0105	YEL021W		YAL054C	YJR009C		Q0250	YLR081W
Q0105	YER003C		YAL054C	YJR016C		Q0250	YLR142W
Q0105	YER023W		YAL054C	YJR048W		Q0250	YLR295C
Q0105	YER043C		YAL054C	YJR073C		Q0250	YLR438W
Q0105	YER052C		YAL054C	YJR077C		Q0250	YML035C
Q0105	YER055C		YAL054C	YJR109C		Q0250	YML081C-A
Q0105	YER090W		YAL054C	YJR121W		Q0250	YMR011W
Q0105	YER099C		YAL054C	YJR137C		Q0250	YNL270C
Q0105	YFL045C		YAL054C	YJR143C		Q0250	YNR072W
Q0105	YFR025C		YAL054C	YJR148W		Q0250	YOL020W
Q0105	YGL001C		YAL054C	YKL001C		Q0250	YOL064C
Q0105	YGL009C		YAL054C	YKL016C		Q0250	YOL077W-A
Q0105	YGL012W		YAL054C	YKL024C		Q0250	YOL156W
Q0105	YGL026C		YAL054C	YKL060C		Q0250	YOR348C
Q0105	YGL148W		YAL054C	YKL067W		Q0250	YOR375C
Q0105	YGL187C		YAL054C	YKL127W		Q0250	YPL061W
Q0105	YGL191W		YAL054C	YKL152C		Q0250	YPL078C
Q0105	YGL202W		YAL054C	YKL181W		Q0250	YPL111W
Q0105	YGR032W		YAL054C	YKL211C		Q0250	YPL271W
Q0105	YGR060W		YAL054C	YKR097W		Q0250	YPL274W
Q0105	YGR124W		YAL054C	YLL052C		Q0250	YPR020W
Q0105	YGR125W		YAL054C	YLR028C		Q0250	YPR192W
Q0105	YGR157W		YAL054C	YLR038C		Q0275	YAL022C
Q0105	YGR175C		YAL054C	YLR043C		Q0275	YAL062W
Q0105	YGR199W		YAL054C	YLR092W		Q0275	YBL099W
Q0105	YGR209C		YAL054C	YLR100W		Q0275	YBR039W
Q0105	YHL011C		YAL054C	YLR153C		Q0275	YBR068C
Q0105	YHR042W		YAL054C	YLR174W		Q0275	YBR218C
Q0105	YHR046C		YAL054C	YLR180W		Q0275	YBR263W
Q0105	YHR051W		YAL054C	YLR295C		Q0275	YCR053W
Q0105	YHR072W		YAL054C	YLR304C		Q0275	YDL004W
Q0105	YHR137W		YAL054C	YLR342W		Q0275	YDL181W
Q0105	YHR190W		YAL054C	YLR343W		Q0275	YDL245C
Q0105	YIL020C		YAL054C	YLR348C		Q0275	YDR046C
Q0105	YIL094C		YAL054C	YLR355C		Q0275	YDR111C
Q0105	YIL111W		YAL054C	YLR359W		Q0275	YDR298C
Q0105	YIL116W		YAL054C	YLR377C		Q0275	YDR322C-A
Q0105	YIR034C		YAL054C	YLR395C		Q0275	YDR342C
Q0105	YJL130C		YAL054C	YLR420W		Q0275	YDR343C
Q0105	YJL153C		YAL054C	YLR432W		Q0275	YDR345C
Q0105	YJL167W		YAL054C	YLR450W		Q0275	YDR377W
Q0105	YJL198W		YAL054C	YML056C		Q0275	YEL063C
Q0105	YJR016C		YAL054C	YML075C		Q0275	YEL069C
Q0105	YJR073C		YAL054C	YML081C-A		Q0275	YFL011W
Q0105	YJR109C		YAL054C	YML096W		Q0275	YFL030W
Q0105	YJR143C		YAL054C	YML100W		Q0275	YFL055W
Q0105	YJR148W		YAL054C	YML106W		Q0275	YGL062W
Q0105	YKL024C		YAL054C	YML123C		Q0275	YHR025W
Q0105	YKL067W		YAL054C	YMR056C		Q0275	YHR092C
Q0105	YKL127W		YAL054C	YMR105C		Q0275	YHR094C
Q0105	YKL181W		YAL054C	YMR108W		Q0275	YHR096C
Q0105	YKL211C		YAL054C	YMR120C		Q0275	YIR027C
Q0105	YLR028C		YAL054C	YMR215W		Q0275	YIR028W
Q0105	YLR038C		YAL054C	YMR217W		Q0275	YIR029W
Q0105	YLR043C		YAL054C	YMR220W		Q0275	YIR032C
Q0105	YLR092W		YAL054C	YMR256C		Q0275	YJL214W
Q0105	YLR100W		YAL054C	YMR261C		Q0275	YJL219W
Q0105	YLR342W		YAL054C	YMR267W		Q0275	YJR121W
Q0105	YLR343W		YAL054C	YMR271C		Q0275	YJR158W
Q0105	YLR355C		YAL054C	YMR300C		Q0275	YKL016C
Q0105	YLR395C		YAL054C	YMR306W		Q0275	YLL052C
Q0105	YLR420W		YAL054C	YMR307W		Q0275	YLR081W
Q0105	YLR450W		YAL054C	YMR323W		Q0275	YLR142W
Q0105	YML075C		YAL054C	YNL052W		Q0275	YLR295C
Q0105	YML096W		YAL054C	YNL117W		Q0275	YLR438W
Q0105	YML106W		YAL054C	YNL142W		Q0275	YML035C
Q0105	YML123C		YAL054C	YNL220W		Q0275	YML081C-A
Q0105	YMR105C		YAL054C	YNL280C		Q0275	YMR011W
Q0105	YMR108W		YAL054C	YNL316C		Q0275	YNL270C
Q0105	YMR120C		YAL054C	YNR001C		Q0275	YNR072W
Q0105	YMR215W		YAL054C	YNR013C		Q0275	YOL020W
Q0105	YMR217W		YAL054C	YNR016C		Q0275	YOL064C
Q0105	YMR220W		YAL054C	YNR034W		Q0275	YOL077W-A
Q0105	YMR256C		YAL054C	YNR043W		Q0275	YOL156W
Q0105	YMR271C		YAL054C	YNR050C		Q0275	YOR348C
Q0105	YMR306W		YAL054C	YOL030W		Q0275	YOR375C
Q0105	YMR307W		YAL054C	YOL056W		Q0275	YPL061W
Q0105	YNL052W		YAL054C	YOL058W		Q0275	YPL078C
Q0105	YNL280C		YAL054C	YOL061W		Q0275	YPL111W
Q0105	YNL316C		YAL054C	YOL066C		Q0275	YPL271W
Q0105	YNR001C		YAL054C	YOL077W-A		Q0275	YPL274W
Q0105	YNR013C		YAL054C	YOL132W		Q0275	YPR020W
Q0105	YNR016C		YAL054C	YOL143C		Q0275	YPR192W
Q0105	YNR043W		YAL054C	YOR065W		UNKNOWN	YAL022C
Q0105	YNR050C		YAL054C	YOR074C		UNKNOWN	YBR068C
Q0105	YOL030W		YAL054C	YOR095C		UNKNOWN	YBR263W
Q0105	YOL061W		YAL054C	YOR128C		UNKNOWN	YCR053W
Q0105	YOL066C		YAL054C	YOR202W		UNKNOWN	YDL245C
Q0105	YOL132W		YAL054C	YOR236W		UNKNOWN	YDR046C
Q0105	YOL143C		YAL054C	YOR303W		UNKNOWN	YDR111C
Q0105	YOR074C		YAL054C	YOR321W		UNKNOWN	YDR342C
Q0105	YOR202W		YAL054C	YOR393W		UNKNOWN	YDR343C
Q0105	YOR236W		YAL054C	YPL023C		UNKNOWN	YDR345C
Q0105	YOR303W		YAL054C	YPL078C		UNKNOWN	YEL063C
Q0105	YOR321W		YAL054C	YPL117C		UNKNOWN	YEL069C
Q0105	YPL117C		YAL054C	YPL262W		UNKNOWN	YFL011W
Q0105	YPL262W		YAL054C	YPL271W		UNKNOWN	YFL030W
Q0105	YPR001W		YAL054C	YPL281C		UNKNOWN	YFL055W
Q0105	YPR060C		YAL054C	YPR001W		UNKNOWN	YGR055W
Q0105	YPR113W		YAL054C	YPR020W		UNKNOWN	YHL036W
Q0105	YPR145W		YAL054C	YPR035W		UNKNOWN	YHR025W
Q0105	YPR183W		YAL054C	YPR060C		UNKNOWN	YHR092C
Q0130	UNKNOWN		YAL054C	YPR113W		UNKNOWN	YHR094C
Q0130	YAL023C		YAL054C	YPR138C		UNKNOWN	YHR096C
Q0130	YBL033C		YAL054C	YPR145W		UNKNOWN	YIR027C
Q0130	YBL068W		YAL054C	YPR167C		UNKNOWN	YIR028W
Q0130	YBR153W		YAL054C	YPR183W		UNKNOWN	YIR029W
Q0130	YBR248C		YAL054C	YPR191W		UNKNOWN	YIR032C
Q0130	YBR256C		YAL054C	YPR192W		UNKNOWN	YJL214W
Q0130	YBR294W		YAL062W	YAR015W		UNKNOWN	YJL219W
Q0130	YBR296C		YAL062W	YAR073W		UNKNOWN	YJR158W
Q0130	YCL009C		YAL062W	YAR075W		UNKNOWN	YLL062C
Q0130	YCL018W		YAL062W	YBL033C		UNKNOWN	YLR081W
Q0130	YCL030C		YAL062W	YBL068W		UNKNOWN	YLR142W
Q0130	YCR034W		YAL062W	YBR126C		UNKNOWN	YLR438W
Q0130	YCR037C		YAL062W	YBR153W		UNKNOWN	YML035C
Q0130	YDL052C		YAL062W	YBR248C		UNKNOWN	YMR011W
Q0130	YDL055C		YAL062W	YBR256C		UNKNOWN	YNL270C
Q0130	YDL093W		YAL062W	YBR294W		UNKNOWN	YNR072W
Q0130	YDL095W		YAL062W	YBR296C		UNKNOWN	YOL020W
Q0130	YDR007W		YAL062W	YCL009C		UNKNOWN	YOL064C
Q0130	YDR127W		YAL062W	YCL018W		UNKNOWN	YOL156W
Q0130	YDR158W		YAL062W	YCL030C		UNKNOWN	YOR348C
Q0130	YDR234W		YAL062W	YCR034W		UNKNOWN	YPL111W
Q0130	YDR353W		YAL062W	YCR037C		UNKNOWN	YPL273W
Q0130	YDR354W		YAL062W	YCR073W-A		UNKNOWN	YPL274W
Q0130	YDR487C		YAL062W	YDL052C		YAL012W	YCL025C
Q0130	YEL021W		YAL062W	YDL055C		YAL012W	YDR158W
Q0130	YER003C		YAL062W	YDL093W		YAL012W	YER052C
Q0130	YER023W		YAL062W	YDL095W		YAL012W	YGR055W
Q0130	YER043C		YAL062W	YDR007W		YAL012W	YHL036W
Q0130	YER052C		YAL062W	YDR074W		YAL012W	YLL062C
Q0130	YER055C		YAL062W	YDR127W		YAL012W	YPL273W
Q0130	YER090W		YAL062W	YDR158W		YAL022C	YAL023C
Q0130	YER099C		YAL062W	YDR234W		YAL022C	YAL038W
Q0130	YFL045C		YAL062W	YDR353W		YAL022C	YBL030C
Q0130	YFR025C		YAL062W	YDR354W		YAL022C	YBL033C
Q0130	YGL001C		YAL062W	YDR408C		YAL022C	YBL045C
Q0130	YGL009C		YAL062W	YDR487C		YAL022C	YBL068W
Q0130	YGL012W		YAL062W	YDR502C		YAL022C	YBL099W
Q0130	YGL026C		YAL062W	YEL021W		YAL022C	YBR039W
Q0130	YGL148W		YAL062W	YER003C		YAL022C	YBR085W
Q0130	YGL202W		YAL062W	YER023W		YAL022C	YBR117C
Q0130	YGR032W		YAL062W	YER043C		YAL022C	YBR126C
Q0130	YGR060W		YAL062W	YER052C		YAL022C	YBR153W
Q0130	YGR124W		YAL062W	YER055C		YAL022C	YBR221C
Q0130	YGR125W		YAL062W	YER069W		YAL022C	YBR248C
Q0130	YGR157W		YAL062W	YER090W		YAL022C	YBR256C
Q0130	YGR175C		YAL062W	YER091C		YAL022C	YBR294W
Q0130	YGR199W		YAL062W	YER099C		YAL022C	YBR296C
Q0130	YGR209C		YAL062W	YFL045C		YAL022C	YCL009C
Q0130	YHL011C		YAL062W	YFR025C		YAL022C	YCL018W
Q0130	YHR042W		YAL062W	YFR030W		YAL022C	YCL030C
Q0130	YHR046C		YAL062W	YGL001C		YAL022C	YCR012W
Q0130	YHR072W		YAL062W	YGL009C		YAL022C	YCR034W
Q0130	YHR137W		YAL062W	YGL012W		YAL022C	YCR037C
Q0130	YHR190W		YAL062W	YGL026C		YAL022C	YCR073W-A
Q0130	YIL020C		YAL062W	YGL125W		YAL022C	YDL004W
Q0130	YIL094C		YAL062W	YGL148W		YAL022C	YDL021W
Q0130	YIL116W		YAL062W	YGL202W		YAL022C	YDL052C
Q0130	YIR034C		YAL062W	YGL234W		YAL022C	YDL055C
Q0130	YJL130C		YAL062W	YGR032W		YAL022C	YDL067C
Q0130	YJL153C		YAL062W	YGR060W		YAL022C	YDL093W
Q0130	YJL167W		YAL062W	YGR061C		YAL022C	YDL095W
Q0130	YJL198W		YAL062W	YGR124W		YAL022C	YDL181W
Q0130	YJR016C		YAL062W	YGR125W		YAL022C	YDR007W
Q0130	YJR073C		YAL062W	YGR157W		YAL022C	YDR050C
Q0130	YJR109C		YAL062W	YGR175C		YAL022C	YDR074W
Q0130	YJR143C		YAL062W	YGR199W		YAL022C	YDR127W
Q0130	YJR148W		YAL062W	YGR209C		YAL022C	YDR158W
Q0130	YKL024C		YAL062W	YGR248W		YAL022C	YDR234W
Q0130	YKL067W		YAL062W	YGR256W		YAL022C	YDR298C
Q0130	YKL127W		YAL062W	YHL011C		YAL022C	YDR322C-A
Q0130	YKL181W		YAL062W	YHR018C		YAL022C	YDR353W
Q0130	YKL211C		YAL062W	YHR042W		YAL022C	YDR354W
Q0130	YLR028C		YAL062W	YHR046C		YAL022C	YDR377W
Q0130	YLR043C		YAL062W	YHR072W		YAL022C	YDR487C
Q0130	YLR092W		YAL062W	YHR137W		YAL022C	YDR502C
Q0130	YLR100W		YAL062W	YHR163W		YAL022C	YDR529C
Q0130	YLR342W		YAL062W	YHR183W		YAL022C	YEL021W
Q0130	YLR343W		YAL062W	YHR190W		YAL022C	YEL024W
Q0130	YLR355C		YAL062W	YHR216W		YAL022C	YEL039C
Q0130	YLR420W		YAL062W	YIL020C		YAL022C	YER003C
Q0130	YLR450W		YAL062W	YIL094C		YAL022C	YER023W
Q0130	YML075C		YAL062W	YIL116W		YAL022C	YER043C
Q0130	YML096W		YAL062W	YIR031C		YAL022C	YER052C
Q0130	YML106W		YAL062W	YIR034C		YAL022C	YER055C
Q0130	YML123C		YAL062W	YJL088W		YAL022C	YER090W
Q0130	YMR105C		YAL062W	YJL130C		YAL022C	YER091C
Q0130	YMR108W		YAL062W	YJL153C		YAL022C	YER099C
Q0130	YMR120C		YAL062W	YJL167W		YAL022C	YER178W
Q0130	YMR215W		YAL062W	YJL198W		YAL022C	YFL018C
Q0130	YMR217W		YAL062W	YJR016C		YAL022C	YFL045C
Q0130	YMR220W		YAL062W	YJR073C		YAL022C	YFR025C
Q0130	YMR271C		YAL062W	YJR109C		YAL022C	YFR030W
Q0130	YMR306W		YAL062W	YJR137C		YAL022C	YFR033C
Q0130	YMR307W		YAL062W	YJR143C		YAL022C	YGL001C
Q0130	YNL280C		YAL062W	YJR148W		YAL022C	YGL009C
Q0130	YNL316C		YAL062W	YKL001C		YAL022C	YGL012W
Q0130	YNR013C		YAL062W	YKL024C		YAL022C	YGL026C
Q0130	YNR016C		YAL062W	YKL067W		YAL022C	YGL125W
Q0130	YNR043W		YAL062W	YKL127W		YAL022C	YGL148W
Q0130	YNR050C		YAL062W	YKL181W		YAL022C	YGL187C
Q0130	YOL030W		YAL062W	YKL211C		YAL022C	YGL191W
Q0130	YOL061W		YAL062W	YKR080W		YAL022C	YGL202W
Q0130	YOL066C		YAL062W	YLR028C		YAL022C	YGR032W
Q0130	YOL132W		YAL062W	YLR043C		YAL022C	YGR060W
Q0130	YOL143C		YAL062W	YLR092W		YAL022C	YGR124W
Q0130	YOR074C		YAL062W	YLR100W		YAL022C	YGR125W
Q0130	YOR202W		YAL062W	YLR153C		YAL022C	YGR157W
Q0130	YOR236W		YAL062W	YLR180W		YAL022C	YGR175C
Q0130	YOR303W		YAL062W	YLR342W		YAL022C	YGR183C
Q0130	YOR321W		YAL062W	YLR343W		YAL022C	YGR192C
Q0130	YPL117C		YAL062W	YLR355C		YAL022C	YGR193C
Q0130	YPR060C		YAL062W	YLR359W		YAL022C	YGR199W
Q0130	YPR113W		YAL062W	YLR420W		YAL022C	YGR209C
Q0130	YPR145W		YAL062W	YLR432W		YAL022C	YGR240C
Q0130	YPR183W		YAL062W	YLR450W		YAL022C	YGR248W
Q0250	UNKNOWN		YAL062W	YML056C		YAL022C	YGR254W
Q0250	YAL023C		YAL062W	YML075C		YAL022C	YGR256W
Q0250	YBL033C		YAL062W	YML096W		YAL022C	YHL011C
Q0250	YBL045C		YAL062W	YML100W		YAL022C	YHR001W-A
Q0250	YBL068W		YAL062W	YML106W		YAL022C	YHR018C
Q0250	YBR153W		YAL062W	YML123C		YAL022C	YHR042W
Q0250	YBR248C		YAL062W	YMR062C		YAL022C	YHR046C
Q0250	YBR256C		YAL062W	YMR105C		YAL022C	YHR051W
Q0250	YBR294W		YAL062W	YMR108W		YAL022C	YHR072W
Q0250	YBR296C		YAL062W	YMR120C		YAL022C	YHR137W
Q0250	YCL009C		YAL062W	YMR215W		YAL022C	YHR163W
Q0250	YCL018W		YAL062W	YMR217W		YAL022C	YHR174W
Q0250	YCL030C		YAL062W	YMR220W		YAL022C	YHR183W
Q0250	YCR034W		YAL062W	YMR261C		YAL022C	YHR190W
Q0250	YCR037C		YAL062W	YMR271C		YAL022C	YIL020C
Q0250	YDL052C		YAL062W	YMR300C		YAL022C	YIL094C
Q0250	YDL055C		YAL062W	YMR306W		YAL022C	YIL111W
Q0250	YDL093W		YAL062W	YMR307W		YAL022C	YIL116W
Q0250	YDL095W		YAL062W	YNL117W		YAL022C	YIR034C
Q0250	YDR007W		YAL062W	YNL220W		YAL022C	YJL052W
Q0250	YDR127W		YAL062W	YNL280C		YAL022C	YJL088W
Q0250	YDR158W		YAL062W	YNL316C		YAL022C	YJL121C
Q0250	YDR234W		YAL062W	YNR013C		YAL022C	YJL130C
Q0250	YDR353W		YAL062W	YNR016C		YAL022C	YJL153C
Q0250	YDR354W		YAL062W	YNR034W		YAL022C	YJL166W
Q0250	YDR487C		YAL062W	YNR043W		YAL022C	YJL167W
Q0250	YDR529C		YAL062W	YNR050C		YAL022C	YJL198W
Q0250	YEL021W		YAL062W	YOL030W		YAL022C	YJR009C
Q0250	YEL024W		YAL062W	YOL058W		YAL022C	YJR016C
Q0250	YER003C		YAL062W	YOL061W		YAL022C	YJR048W
Q0250	YER023W		YAL062W	YOL066C		YAL022C	YJR073C
Q0250	YER043C		YAL062W	YOL132W		YAL022C	YJR109C
Q0250	YER052C		YAL062W	YOL140W		YAL022C	YJR121W
Q0250	YER055C		YAL062W	YOL143C		YAL022C	YJR137C
Q0250	YER090W		YAL062W	YOR074C		YAL022C	YJR143C
Q0250	YER099C		YAL062W	YOR095C		YAL022C	YJR148W
Q0250	YFL045C		YAL062W	YOR128C		YAL022C	YKL001C
Q0250	YFR025C		YAL062W	YOR130C		YAL022C	YKL016C
Q0250	YFR033C		YAL062W	YOR202W		YAL022C	YKL024C
Q0250	YGL001C		YAL062W	YOR236W		YAL022C	YKL060C
Q0250	YGL009C		YAL062W	YOR303W		YAL022C	YKL067W
Q0250	YGL012W		YAL062W	YOR321W		YAL022C	YKL127W
Q0250	YGL026C		YAL062W	YOR375C		YAL022C	YKL152C
Q0250	YGL148W		YAL062W	YPL023C		YAL022C	YKL181W
Q0250	YGL202W		YAL062W	YPL117C		YAL022C	YKL211C
Q0250	YGR032W		YAL062W	YPR035W		YAL022C	YLL052C
Q0250	YGR060W		YAL062W	YPR060C		YAL022C	YLR028C
Q0250	YGR124W		YAL062W	YPR113W		YAL022C	YLR038C
Q0250	YGR125W		YAL062W	YPR145W		YAL022C	YLR043C
Q0250	YGR157W		YAL062W	YPR167C		YAL022C	YLR092W
Q0250	YGR175C		YAL062W	YPR183W		YAL022C	YLR100W
Q0250	YGR183C		YAR015W	YBR218C		YAL022C	YLR153C
Q0250	YGR199W		YAR015W	YBR291C		YAL022C	YLR180W
Q0250	YGR209C		YAR015W	YCL025C		YAL022C	YLR295C
Q0250	YHL011C		YAR015W	YDL215C		YAL022C	YLR304C
Q0250	YHR001W-A		YAR015W	YDR111C		YAL022C	YLR342W
Q0250	YHR042W		YAR015W	YDR536W		YAL022C	YLR343W
Q0250	YHR046C		YAR015W	YER065C		YAL022C	YLR355C
Q0250	YHR072W		YAR015W	YER069W		YAL022C	YLR395C
Q0250	YHR137W		YAR015W	YER170W		YAL022C	YLR420W
Q0250	YHR190W		YAR015W	YGL062W		YAL022C	YLR450W
Q0250	YIL020C		YAR015W	YGR204W		YAL022C	YML075C
Q0250	YIL094C		YAR015W	YGR240C		YAL022C	YML081C-A
Q0250	YIL116W		YAR015W	YHL016C		YAL022C	YML096W
Q0250	YIR034C		YAR015W	YKR039W		YAL022C	YML100W
Q0250	YJL130C		YAR015W	YLR174W		YAL022C	YML106W
Q0250	YJL153C		YAR015W	YLR348C		YAL022C	YML123C
Q0250	YJL166W		YAR015W	YMR062C		YAL022C	YMR056C
Q0250	YJL167W		YAR015W	YMR205C		YAL022C	YMR105C
Q0250	YJL198W		YAR015W	YMR267W		YAL022C	YMR108W
Q0250	YJR016C		YAR015W	YOL140W		YAL022C	YMR120C
Q0250	YJR073C		YAR015W	YOR130C		YAL022C	YMR205C
Q0250	YJR109C		YAR015W	YOR347C		YAL022C	YMR215W
Q0250	YJR143C		YAR015W	YOR375C		YAL022C	YMR217W
Q0250	YJR148W		YAR015W	YPL061W		YAL022C	YMR220W
Q0250	YKL024C		YAR015W	YPL265W		YAL022C	YMR256C
Q0250	YKL067W		YAR073W	YBR218C		YAL022C	YMR261C
Q0250	YKL127W		YAR073W	YBR221C		YAL022C	YMR271C
Q0250	YKL181W		YAR073W	YBR291C		YAL022C	YMR306W
Q0250	YKL211C		YAR073W	YCL025C		YAL022C	YMR307W
Q0250	YLR028C		YAR073W	YDL215C		YAL022C	YMR323W
Q0250	YLR043C		YAR073W	YDR111C		YAL022C	YNL052W
Q0250	YLR092W		YAR073W	YDR536W		YAL022C	YNL071W
Q0250	YLR100W		YAR073W	YER065C		YAL022C	YNL280C
Q0250	YLR342W		YAR073W	YER069W		YAL022C	YNL316C
Q0250	YLR343W		YAR073W	YER170W		YAL022C	YNR001C
Q0250	YLR355C		YAR073W	YER178W		YAL022C	YNR013C
Q0250	YLR420W		YAR073W	YGL062W		YAL022C	YNR016C
Q0250	YLR450W		YAR073W	YGR193C		YAL022C	YNR034W
Q0250	YML075C		YAR073W	YGR204W		YAL022C	YNR043W
Q0250	YML096W		YAR073W	YHL016C		YAL022C	YNR050C
Q0250	YML106W		YAR073W	YKR039W		YAL022C	YOL030W
Q0250	YML123C		YAR073W	YLR174W		YAL022C	YOL056W
Q0250	YMR105C		YAR073W	YLR348C		YAL022C	YOL058W
Q0250	YMR108W		YAR073W	YMR062C		YAL022C	YOL061W
Q0250	YMR120C		YAR073W	YMR267W		YAL022C	YOL066C
Q0250	YMR215W		YAR073W	YNL071W		YAL022C	YOL077W-A
Q0250	YMR217W		YAR073W	YOL140W		YAL022C	YOL132W
Q0250	YMR220W		YAR073W	YOR130C		YAL022C	YOL143C
Q0250	YMR271C		YAR073W	YOR347C		YAL022C	YOR065W
Q0250	YMR306W		YAR073W	YOR375C		YAL022C	YOR074C
Q0250	YMR307W		YAR073W	YPL061W		YAL022C	YOR095C
Q0250	YNL280C		YAR073W	YPL265W		YAL022C	YOR202W
Q0250	YNL316C		YAR075W	YBR218C		YAL022C	YOR236W
Q0250	YNR001C		YAR075W	YBR221C		YAL022C	YOR303W
Q0250	YNR013C		YAR075W	YBR291C		YAL022C	YOR321W
Q0250	YNR016C		YAR075W	YCL025C		YAL022C	YOR347C
Q0250	YNR043W		YAR075W	YDL215C		YAL022C	YOR393W
Q0250	YNR050C		YAR075W	YDR111C		YAL022C	YPL023C
Q0250	YOL030W		YAR075W	YDR536W		YAL022C	YPL078C
Q0250	YOL061W		YAR075W	YER065C		YAL022C	YPL117C
Q0250	YOL066C		YAR075W	YER069W		YAL022C	YPL262W
Q0250	YOL132W		YAR075W	YER170W		YAL022C	YPL271W
Q0250	YOL143C		YAR075W	YER178W		YAL022C	YPL281C
Q0250	YOR065W		YAR075W	YGL062W		YAL022C	YPR001W
Q0250	YOR074C		YAR075W	YGR193C		YAL022C	YPR020W
Q0250	YOR202W		YAR075W	YGR204W		YAL022C	YPR035W
Q0250	YOR236W		YAR075W	YHL016C		YAL022C	YPR060C
Q0250	YOR303W		YAR075W	YKR039W		YAL022C	YPR074C
Q0250	YOR321W		YAR075W	YLR174W		YAL022C	YPR113W
Q0250	YPL117C		YAR075W	YLR348C		YAL022C	YPR145W
Q0250	YPL262W		YAR075W	YMR062C		YAL022C	YPR167C
Q0250	YPR001W		YAR075W	YMR267W		YAL022C	YPR183W
Q0250	YPR060C		YAR075W	YNL071W		YAL022C	YPR191W
Q0250	YPR113W		YAR075W	YOL140W		YAL022C	YPR192W
Q0250	YPR145W		YAR075W	YOR130C		YAL023C	YBR068C
Q0250	YPR183W		YAR075W	YOR347C		YAL023C	YBR263W
Q0250	YPR191W		YAR075W	YOR375C		YAL023C	YCR053W
Q0275	UNKNOWN		YAR075W	YPL061W		YAL023C	YDL245C
Q0275	YAL023C		YAR075W	YPL265W		YAL023C	YDR046C
Q0275	YBL033C		YBL030C	YBR117C		YAL023C	YDR342C
Q0275	YBL045C		YBL030C	YBR263W		YAL023C	YDR343C
Q0275	YBL068W		YBL030C	YBR291C		YAL023C	YDR345C
Q0275	YBR153W		YBL030C	YCL025C		YAL023C	YEL063C
Q0275	YBR248C		YBL030C	YDL215C		YAL023C	YEL069C
Q0275	YBR256C		YBL030C	YDR111C		YAL023C	YFL011W
Q0275	YBR294W		YBL030C	YDR508C		YAL023C	YFL030W
Q0275	YBR296C		YBL030C	YDR536W		YAL023C	YFL055W
Q0275	YCL009C		YBL030C	YER065C		YAL023C	YGR055W
Q0275	YCL018W		YBL030C	YER170W		YAL023C	YHL036W
Q0275	YCL030C		YBL030C	YFL030W		YAL023C	YHR025W
Q0275	YCR034W		YBL030C	YGR204W		YAL023C	YHR092C
Q0275	YCR037C		YBL030C	YGR240C		YAL023C	YHR094C
Q0275	YDL052C		YBL030C	YJL121C		YAL023C	YHR096C
Q0275	YDL055C		YBL030C	YKR039W		YAL023C	YIR027C
Q0275	YDL093W		YBL030C	YLR174W		YAL023C	YIR028W
Q0275	YDL095W		YBL030C	YLR209C		YAL023C	YIR029W
Q0275	YDR007W		YBL030C	YLR348C		YAL023C	YIR032C
Q0275	YDR127W		YBL030C	YMR205C		YAL023C	YJL214W
Q0275	YDR158W		YBL030C	YMR267W		YAL023C	YJL219W
Q0275	YDR234W		YBL030C	YPL061W		YAL023C	YJR158W
Q0275	YDR353W		YBL030C	YPL265W		YAL023C	YLL062C
Q0275	YDR354W		YBL030C	YPR074C		YAL023C	YLR081W
Q0275	YDR487C		YBL033C	YBR117C		YAL023C	YLR142W
Q0275	YDR529C		YBL033C	YBR218C		YAL023C	YLR438W
Q0275	YEL021W		YBL033C	YBR291C		YAL023C	YML035C
Q0275	YEL024W		YBL033C	YCL025C		YAL023C	YMR011W
Q0275	YER003C		YBL033C	YDL215C		YAL023C	YNL270C
Q0275	YER023W		YBL033C	YDR111C		YAL023C	YNR072W
Q0275	YER043C		YBL033C	YDR508C		YAL023C	YOL020W
Q0275	YER052C		YBL033C	YDR536W		YAL023C	YOL064C
Q0275	YER055C		YBL033C	YER065C		YAL023C	YOL156W
Q0275	YER090W		YBL033C	YER069W		YAL023C	YOR348C
Q0275	YER099C		YBL033C	YER170W		YAL023C	YPL111W
Q0275	YFL045C		YBL033C	YGL062W		YAL023C	YPL273W
Q0275	YFR025C		YBL033C	YGR204W		YAL023C	YPL274W
Q0275	YFR033C		YBL033C	YGR240C		YAL038W	YBR068C
Q0275	YGL001C		YBL033C	YHL016C		YAL038W	YBR221C
Q0275	YGL009C		YBL033C	YJL121C		YAL038W	YBR291C
Q0275	YGL012W		YBL033C	YKR039W		YAL038W	YCL025C
Q0275	YGL026C		YBL033C	YLR174W		YAL038W	YDL245C
Q0275	YGL148W		YBL033C	YLR209C		YAL038W	YDR046C
Q0275	YGL202W		YBL033C	YLR348C		YAL038W	YDR050C
Q0275	YGR032W		YBL033C	YMR062C		YAL038W	YDR148C
Q0275	YGR060W		YBL033C	YMR205C		YAL038W	YDR342C
Q0275	YGR124W		YBL033C	YMR267W		YAL038W	YDR343C
Q0275	YGR125W		YBL033C	YOL140W		YAL038W	YDR345C
Q0275	YGR157W		YBL033C	YOR130C		YAL038W	YDR508C
Q0275	YGR175C		YBL033C	YOR375C		YAL038W	YDR536W
Q0275	YGR183C		YBL033C	YPL061W		YAL038W	YEL069C
Q0275	YGR199W		YBL033C	YPL265W		YAL038W	YER069W
Q0275	YGR209C		YBL033C	YPR074C		YAL038W	YER178W
Q0275	YHL011C		YBL045C	YBR117C		YAL038W	YFL011W
Q0275	YHR001W-A		YBL045C	YBR291C		YAL038W	YFL018C
Q0275	YHR042W		YBL045C	YCL025C		YAL038W	YGR055W
Q0275	YHR046C		YBL045C	YDL215C		YAL038W	YGR193C
Q0275	YHR072W		YBL045C	YDR508C		YAL038W	YGR244C
Q0275	YHR137W		YBL045C	YDR536W		YAL038W	YHL036W
Q0275	YHR190W		YBL045C	YER065C		YAL038W	YHR092C
Q0275	YIL020C		YBL045C	YER069W		YAL038W	YHR094C
Q0275	YIL094C		YBL045C	YER170W		YAL038W	YHR096C
Q0275	YIL116W		YBL045C	YGR204W		YAL038W	YIL125W
Q0275	YIR034C		YBL045C	YGR240C		YAL038W	YJL214W
Q0275	YJL130C		YBL045C	YHL016C		YAL038W	YJL219W
Q0275	YJL153C		YBL045C	YJL121C		YAL038W	YJR077C
Q0275	YJL166W		YBL045C	YKR039W		YAL038W	YJR158W
Q0275	YJL167W		YBL045C	YLR174W		YAL038W	YKR039W
Q0275	YJL198W		YBL045C	YLR209C		YAL038W	YLL052C
Q0275	YJR016C		YBL045C	YLR348C		YAL038W	YLL062C
Q0275	YJR073C		YBL045C	YMR062C		YAL038W	YLR081W
Q0275	YJR109C		YBL045C	YMR205C		YAL038W	YLR174W
Q0275	YJR143C		YBL045C	YMR267W		YAL038W	YLR209C
Q0275	YJR148W		YBL045C	YOL140W		YAL038W	YLR304C
Q0275	YKL024C		YBL045C	YOR130C		YAL038W	YLR377C
Q0275	YKL067W		YBL045C	YPL265W		YAL038W	YMR011W
Q0275	YKL127W		YBL045C	YPR021C		YAL038W	YMR062C
Q0275	YKL181W		YBL045C	YPR074C		YAL038W	YNL071W
Q0275	YKL211C		YBL068W	YBR117C		YAL038W	YNL241C
Q0275	YLR028C		YBL068W	YBR218C		YAL038W	YNR001C
Q0275	YLR043C		YBL068W	YBR291C		YAL038W	YNR072W
Q0275	YLR092W		YBL068W	YCL025C		YAL038W	YOL064C
Q0275	YLR100W		YBL068W	YDL215C		YAL038W	YOL140W
Q0275	YLR342W		YBL068W	YDR111C		YAL038W	YOL156W
Q0275	YLR343W		YBL068W	YDR508C		YAL038W	YOR130C
Q0275	YLR355C		YBL068W	YDR536W		YAL038W	YOR142W
Q0275	YLR420W		YBL068W	YER065C		YAL038W	YOR347C
Q0275	YLR450W		YBL068W	YER069W		YAL038W	YPL262W
Q0275	YML075C		YBL068W	YER170W		YAL038W	YPL273W
Q0275	YML096W		YBL068W	YGL062W		YAL038W	YPL274W
Q0275	YML106W		YBL068W	YGR204W		YAL038W	YPR001W
Q0275	YML123C		YBL068W	YGR240C		YAL038W	YPR192W
Q0275	YMR105C		YBL068W	YHL016C		YAL054C	YAL062W
Q0275	YMR108W		YBL068W	YJL121C		YAL054C	YBR221C
Q0275	YMR120C		YBL068W	YKR039W		YAL054C	YBR263W
Q0275	YMR215W		YBL068W	YLR174W		YAL054C	YER178W
Q0275	YMR217W		YBL068W	YLR209C		YAL054C	YFL018C
Q0275	YMR220W		YBL068W	YLR348C		YAL054C	YFL030W
Q0275	YMR271C		YBL068W	YMR062C		YAL054C	YGR193C
Q0275	YMR306W		YBL068W	YMR205C		YAL054C	YHL016C
Q0275	YMR307W		YBL068W	YMR267W		YAL054C	YIR027C
Q0275	YNL280C		YBL068W	YOL140W		YAL054C	YIR028W
Q0275	YNL316C		YBL068W	YOR130C		YAL054C	YIR029W
Q0275	YNR001C		YBL068W	YOR375C		YAL054C	YIR032C
Q0275	YNR013C		YBL068W	YPL061W		YAL054C	YLL052C
Q0275	YNR016C		YBL068W	YPL265W		YAL054C	YNL071W
Q0275	YNR043W		YBL068W	YPR074C		YAL054C	YOR375C
Q0275	YNR050C		YBL099W	YBR117C		YAL054C	YPR192W
Q0275	YOL030W		YBL099W	YBR218C		YAL062W	YBL030C
Q0275	YOL061W		YBL099W	YBR291C		YAL062W	YBL045C
Q0275	YOL066C		YBL099W	YCL025C		YAL062W	YBL099W
Q0275	YOL132W		YBL099W	YDL215C		YAL062W	YBR011C
Q0275	YOL143C		YBL099W	YDR508C		YAL062W	YBR039W
Q0275	YOR065W		YBL099W	YDR536W		YAL062W	YBR085W
Q0275	YOR074C		YBL099W	YER065C		YAL062W	YBR221C
Q0275	YOR202W		YBL099W	YER069W		YAL062W	YBR263W
Q0275	YOR236W		YBL099W	YER170W		YAL062W	YBR291C
Q0275	YOR303W		YBL099W	YGL062W		YAL062W	YCL025C
Q0275	YOR321W		YBL099W	YGR204W		YAL062W	YCR012W
Q0275	YPL117C		YBL099W	YGR240C		YAL062W	YDL004W
Q0275	YPL262W		YBL099W	YJL121C		YAL062W	YDL021W
Q0275	YPR001W		YBL099W	YKR039W		YAL062W	YDL067C
Q0275	YPR060C		YBL099W	YLR174W		YAL062W	YDL181W
Q0275	YPR113W		YBL099W	YLR209C		YAL062W	YDR035W
Q0275	YPR145W		YBL099W	YLR348C		YAL062W	YDR050C
Q0275	YPR183W		YBL099W	YMR062C		YAL062W	YDR111C
Q0275	YPR191W		YBL099W	YMR205C		YAL062W	YDR148C
UNKNOWN	YAL023C		YBL099W	YMR267W		YAL062W	YDR298C
UNKNOWN	YBL033C		YBL099W	YOL140W		YAL062W	YDR322C-A
UNKNOWN	YBL045C		YBL099W	YOR130C		YAL062W	YDR377W
UNKNOWN	YBL068W		YBL099W	YPL265W		YAL062W	YDR454C
UNKNOWN	YBL099W		YBL099W	YPR074C		YAL062W	YDR529C
UNKNOWN	YBR039W		YBR011C	YBR117C		YAL062W	YEL024W
UNKNOWN	YBR153W		YBR011C	YCR053W		YAL062W	YEL039C
UNKNOWN	YBR248C		YBR011C	YHR025W		YAL062W	YER170W
UNKNOWN	YBR256C		YBR011C	YIR031C		YAL062W	YER178W
UNKNOWN	YBR294W		YBR011C	YJL121C		YAL062W	YFL018C
UNKNOWN	YBR296C		YBR011C	YLR153C		YAL062W	YFL030W
UNKNOWN	YCL009C		YBR011C	YLR174W		YAL062W	YFR033C
UNKNOWN	YCL018W		YBR011C	YMR267W		YAL062W	YGL187C
UNKNOWN	YCL030C		YBR011C	YNL117W		YAL062W	YGL191W
UNKNOWN	YCR034W		YBR011C	YPR074C		YAL062W	YGR055W
UNKNOWN	YCR037C		YBR039W	YBR117C		YAL062W	YGR121C
UNKNOWN	YDL004W		YBR039W	YBR218C		YAL062W	YGR183C
UNKNOWN	YDL021W		YBR039W	YBR291C		YAL062W	YGR192C
UNKNOWN	YDL055C		YBR039W	YCL025C		YAL062W	YGR193C
UNKNOWN	YDL067C		YBR039W	YDL215C		YAL062W	YGR244C
UNKNOWN	YDL093W		YBR039W	YDR508C		YAL062W	YGR254W
UNKNOWN	YDL095W		YBR039W	YDR536W		YAL062W	YHL016C
UNKNOWN	YDL181W		YBR039W	YER065C		YAL062W	YHL036W
UNKNOWN	YDR007W		YBR039W	YER069W		YAL062W	YHR001W-A
UNKNOWN	YDR050C		YBR039W	YER170W		YAL062W	YHR051W
UNKNOWN	YDR127W		YBR039W	YGL062W		YAL062W	YHR174W
UNKNOWN	YDR158W		YBR039W	YGR204W		YAL062W	YIL111W
UNKNOWN	YDR234W		YBR039W	YGR240C		YAL062W	YIL125W
UNKNOWN	YDR298C		YBR039W	YJL121C		YAL062W	YIR027C
UNKNOWN	YDR322C-A		YBR039W	YKR039W		YAL062W	YIR028W
UNKNOWN	YDR353W		YBR039W	YLR174W		YAL062W	YIR029W
UNKNOWN	YDR354W		YBR039W	YLR209C		YAL062W	YIR032C
UNKNOWN	YDR377W		YBR039W	YLR348C		YAL062W	YJL052W
UNKNOWN	YDR487C		YBR039W	YMR062C		YAL062W	YJL166W
UNKNOWN	YDR529C		YBR039W	YMR205C		YAL062W	YJR009C
UNKNOWN	YEL021W		YBR039W	YMR267W		YAL062W	YJR048W
UNKNOWN	YEL024W		YBR039W	YOL140W		YAL062W	YJR121W
UNKNOWN	YEL039C		YBR039W	YOR130C		YAL062W	YKL016C
UNKNOWN	YER003C		YBR039W	YPL265W		YAL062W	YKL060C
UNKNOWN	YER023W		YBR039W	YPR074C		YAL062W	YKL152C
UNKNOWN	YER043C		YBR085W	YBR117C		YAL062W	YKR097W
UNKNOWN	YER052C		YBR085W	YBR263W		YAL062W	YLL052C
UNKNOWN	YER055C		YBR085W	YBR291C		YAL062W	YLL062C
UNKNOWN	YER090W		YBR085W	YCL025C		YAL062W	YLR038C
UNKNOWN	YER099C		YBR085W	YDL215C		YAL062W	YLR153C
UNKNOWN	YFL018C		YBR085W	YDR111C		YAL062W	YLR174W
UNKNOWN	YFL045C		YBR085W	YDR508C		YAL062W	YLR295C
UNKNOWN	YFR025C		YBR085W	YDR536W		YAL062W	YLR377C
UNKNOWN	YFR033C		YBR085W	YER065C		YAL062W	YLR395C
UNKNOWN	YGL001C		YBR085W	YER170W		YAL062W	YML081C-A
UNKNOWN	YGL009C		YBR085W	YFL030W		YAL062W	YMR056C
UNKNOWN	YGL012W		YBR085W	YGR204W		YAL062W	YMR256C
UNKNOWN	YGL026C		YBR085W	YGR240C		YAL062W	YMR267W
UNKNOWN	YGL148W		YBR085W	YJL121C		YAL062W	YMR323W
UNKNOWN	YGL187C		YBR085W	YKR039W		YAL062W	YNL052W
UNKNOWN	YGL191W		YBR085W	YLR174W		YAL062W	YNL071W
UNKNOWN	YGL202W		YBR085W	YLR209C		YAL062W	YNL142W
UNKNOWN	YGR032W		YBR085W	YLR348C		YAL062W	YNR001C
UNKNOWN	YGR060W		YBR085W	YMR205C		YAL062W	YOL056W
UNKNOWN	YGR124W		YBR085W	YMR267W		YAL062W	YOL077W-A
UNKNOWN	YGR125W		YBR085W	YPL061W		YAL062W	YOR065W
UNKNOWN	YGR157W		YBR085W	YPL265W		YAL062W	YOR142W
UNKNOWN	YGR175C		YBR085W	YPR074C		YAL062W	YOR393W
UNKNOWN	YGR183C		YBR117C	YBR126C		YAL062W	YPL061W
UNKNOWN	YGR199W		YBR117C	YBR153W		YAL062W	YPL078C
UNKNOWN	YGR209C		YBR117C	YBR248C		YAL062W	YPL262W
UNKNOWN	YGR254W		YBR117C	YBR256C		YAL062W	YPL271W
UNKNOWN	YHL011C		YBR117C	YBR294W		YAL062W	YPL273W
UNKNOWN	YHR001W-A		YBR117C	YBR296C		YAL062W	YPL281C
UNKNOWN	YHR042W		YBR117C	YCL009C		YAL062W	YPR001W
UNKNOWN	YHR046C		YBR117C	YCL018W		YAL062W	YPR020W
UNKNOWN	YHR051W		YBR117C	YCL030C		YAL062W	YPR021C
UNKNOWN	YHR072W		YBR117C	YCR012W		YAL062W	YPR138C
UNKNOWN	YHR137W		YBR117C	YCR034W		YAL062W	YPR191W
UNKNOWN	YHR174W		YBR117C	YCR037C		YAL062W	YPR192W
UNKNOWN	YHR190W		YBR117C	YCR053W		YAR015W	YBR117C
UNKNOWN	YIL020C		YBR117C	YCR073W-A		YAR015W	YBR263W
UNKNOWN	YIL094C		YBR117C	YDL004W		YAR015W	YDL245C
UNKNOWN	YIL111W		YBR117C	YDL021W		YAR015W	YDR342C
UNKNOWN	YIL116W		YBR117C	YDL052C		YAR015W	YDR343C
UNKNOWN	YIR034C		YBR117C	YDL055C		YAR015W	YDR345C
UNKNOWN	YJL130C		YBR117C	YDL067C		YAR015W	YDR508C
UNKNOWN	YJL153C		YBR117C	YDL093W		YAR015W	YEL063C
UNKNOWN	YJL166W		YBR117C	YDL095W		YAR015W	YEL069C
UNKNOWN	YJL167W		YBR117C	YDL181W		YAR015W	YFL011W
UNKNOWN	YJL198W		YBR117C	YDR007W		YAR015W	YFL030W
UNKNOWN	YJR016C		YBR117C	YDR035W		YAR015W	YFL055W
UNKNOWN	YJR048W		YBR117C	YDR050C		YAR015W	YHR092C
UNKNOWN	YJR073C		YBR117C	YDR074W		YAR015W	YHR094C
UNKNOWN	YJR109C		YBR117C	YDR127W		YAR015W	YHR096C
UNKNOWN	YJR121W		YBR117C	YDR158W		YAR015W	YIR027C
UNKNOWN	YJR143C		YBR117C	YDR234W		YAR015W	YIR028W
UNKNOWN	YJR148W		YBR117C	YDR298C		YAR015W	YIR029W
UNKNOWN	YKL016C		YBR117C	YDR322C-A		YAR015W	YIR032C
UNKNOWN	YKL024C		YBR117C	YDR353W		YAR015W	YJL121C
UNKNOWN	YKL067W		YBR117C	YDR354W		YAR015W	YJL214W
UNKNOWN	YKL127W		YBR117C	YDR377W		YAR015W	YJL219W
UNKNOWN	YKL152C		YBR117C	YDR454C		YAR015W	YJR158W
UNKNOWN	YKL181W		YBR117C	YDR487C		YAR015W	YLR081W
UNKNOWN	YKL211C		YBR117C	YDR502C		YAR015W	YLR142W
UNKNOWN	YLR028C		YBR117C	YDR529C		YAR015W	YLR209C
UNKNOWN	YLR038C		YBR117C	YEL021W		YAR015W	YLR438W
UNKNOWN	YLR043C		YBR117C	YEL024W		YAR015W	YMR011W
UNKNOWN	YLR092W		YBR117C	YEL039C		YAR015W	YNL270C
UNKNOWN	YLR100W		YBR117C	YER003C		YAR015W	YNR072W
UNKNOWN	YLR295C		YBR117C	YER023W		YAR015W	YOL020W
UNKNOWN	YLR342W		YBR117C	YER043C		YAR015W	YOL156W
UNKNOWN	YLR343W		YBR117C	YER052C		YAR015W	YOR348C
UNKNOWN	YLR355C		YBR117C	YER055C		YAR015W	YPL111W
UNKNOWN	YLR395C		YBR117C	YER081W		YAR015W	YPR074C
UNKNOWN	YLR420W		YBR117C	YER090W		YAR073W	YAR075W
UNKNOWN	YLR450W		YBR117C	YER091C		YAR073W	YBR263W
UNKNOWN	YML075C		YBR117C	YER099C		YAR073W	YCR053W
UNKNOWN	YML081C-A		YBR117C	YFL018C		YAR073W	YDL245C
UNKNOWN	YML096W		YBR117C	YFL045C		YAR073W	YDR342C
UNKNOWN	YML106W		YBR117C	YFR025C		YAR073W	YDR343C
UNKNOWN	YML123C		YBR117C	YFR030W		YAR073W	YDR345C
UNKNOWN	YMR105C		YBR117C	YFR033C		YAR073W	YDR508C
UNKNOWN	YMR108W		YBR117C	YGL001C		YAR073W	YEL063C
UNKNOWN	YMR120C		YBR117C	YGL009C		YAR073W	YEL069C
UNKNOWN	YMR215W		YBR117C	YGL012W		YAR073W	YFL011W
UNKNOWN	YMR217W		YBR117C	YGL026C		YAR073W	YFL030W
UNKNOWN	YMR220W		YBR117C	YGL125W		YAR073W	YFL055W
UNKNOWN	YMR256C		YBR117C	YGL148W		YAR073W	YGR240C
UNKNOWN	YMR271C		YBR117C	YGL187C		YAR073W	YHR025W
UNKNOWN	YMR306W		YBR117C	YGL191W		YAR073W	YHR092C
UNKNOWN	YMR307W		YBR117C	YGL202W		YAR073W	YHR094C
UNKNOWN	YMR323W		YBR117C	YGR032W		YAR073W	YHR096C
UNKNOWN	YNL052W		YBR117C	YGR060W		YAR073W	YHR216W
UNKNOWN	YNL280C		YBR117C	YGR124W		YAR073W	YIR027C
UNKNOWN	YNL316C		YBR117C	YGR125W		YAR073W	YIR028W
UNKNOWN	YNR001C		YBR117C	YGR157W		YAR073W	YIR029W
UNKNOWN	YNR013C		YBR117C	YGR175C		YAR073W	YIR032C
UNKNOWN	YNR016C		YBR117C	YGR183C		YAR073W	YJL214W
UNKNOWN	YNR043W		YBR117C	YGR192C		YAR073W	YJL219W
UNKNOWN	YNR050C		YBR117C	YGR199W		YAR073W	YJR158W
UNKNOWN	YOL030W		YBR117C	YGR208W		YAR073W	YLR081W
UNKNOWN	YOL056W		YBR117C	YGR209C		YAR073W	YLR142W
UNKNOWN	YOL061W		YBR117C	YGR240C		YAR073W	YLR209C
UNKNOWN	YOL066C		YBR117C	YGR248W		YAR073W	YLR432W
UNKNOWN	YOL077W-A		YBR117C	YGR254W		YAR073W	YLR438W
UNKNOWN	YOL132W		YBR117C	YGR256W		YAR073W	YML035C
UNKNOWN	YOL143C		YBR117C	YHL011C		YAR073W	YML056C
UNKNOWN	YOR065W		YBR117C	YHR001W-A		YAR073W	YMR011W
UNKNOWN	YOR074C		YBR117C	YHR018C		YAR073W	YMR205C
UNKNOWN	YOR202W		YBR117C	YHR025W		YAR073W	YNL270C
UNKNOWN	YOR236W		YBR117C	YHR042W		YAR073W	YNR072W
UNKNOWN	YOR303W		YBR117C	YHR046C		YAR073W	YOL020W
UNKNOWN	YOR321W		YBR117C	YHR051W		YAR073W	YOL064C
UNKNOWN	YOR393W		YBR117C	YHR072W		YAR073W	YOL156W
UNKNOWN	YPL078C		YBR117C	YHR137W		YAR073W	YOR348C
UNKNOWN	YPL117C		YBR117C	YHR163W		YAR073W	YPL111W
UNKNOWN	YPL262W		YBR117C	YHR174W		YAR075W	YBR263W
UNKNOWN	YPL271W		YBR117C	YHR183W		YAR075W	YCR053W
UNKNOWN	YPL281C		YBR117C	YHR190W		YAR075W	YDL245C
UNKNOWN	YPR001W		YBR117C	YIL020C		YAR075W	YDR342C
UNKNOWN	YPR020W		YBR117C	YIL074C		YAR075W	YDR343C
UNKNOWN	YPR060C		YBR117C	YIL094C		YAR075W	YDR345C
UNKNOWN	YPR113W		YBR117C	YIL111W		YAR075W	YDR508C
UNKNOWN	YPR145W		YBR117C	YIL116W		YAR075W	YEL063C
UNKNOWN	YPR183W		YBR117C	YIR034C		YAR075W	YEL069C
UNKNOWN	YPR191W		YBR117C	YJL052W		YAR075W	YFL011W
YAL012W	YCR053W		YBR117C	YJL088W		YAR075W	YFL030W
YAL012W	YHR025W		YBR117C	YJL121C		YAR075W	YFL055W
YAL023C	YBL033C		YBR117C	YJL130C		YAR075W	YGR240C
YAL023C	YBL045C		YBR117C	YJL153C		YAR075W	YHR025W
YAL023C	YBL068W		YBR117C	YJL166W		YAR075W	YHR092C
YAL023C	YBL099W		YBR117C	YJL167W		YAR075W	YHR094C
YAL023C	YBR039W		YBR117C	YJL198W		YAR075W	YHR096C
YAL023C	YBR153W		YBR117C	YJR009C		YAR075W	YHR216W
YAL023C	YBR248C		YBR117C	YJR016C		YAR075W	YIR027C
YAL023C	YBR256C		YBR117C	YJR048W		YAR075W	YIR028W
YAL023C	YBR294W		YBR117C	YJR073C		YAR075W	YIR029W
YAL023C	YBR296C		YBR117C	YJR077C		YAR075W	YIR032C
YAL023C	YCL009C		YBR117C	YJR109C		YAR075W	YJL214W
YAL023C	YCL018W		YBR117C	YJR121W		YAR075W	YJL219W
YAL023C	YCL030C		YBR117C	YJR137C		YAR075W	YJR158W
YAL023C	YCR034W		YBR117C	YJR143C		YAR075W	YLR081W
YAL023C	YCR037C		YBR117C	YJR148W		YAR075W	YLR142W
YAL023C	YDL004W		YBR117C	YKL001C		YAR075W	YLR209C
YAL023C	YDL021W		YBR117C	YKL016C		YAR075W	YLR432W
YAL023C	YDL052C		YBR117C	YKL024C		YAR075W	YLR438W
YAL023C	YDL055C		YBR117C	YKL060C		YAR075W	YML035C
YAL023C	YDL067C		YBR117C	YKL067W		YAR075W	YML056C
YAL023C	YDL181W		YBR117C	YKL127W		YAR075W	YMR011W
YAL023C	YDR007W		YBR117C	YKL152C		YAR075W	YMR205C
YAL023C	YDR050C		YBR117C	YKL181W		YAR075W	YNL270C
YAL023C	YDR127W		YBR117C	YKL211C		YAR075W	YNR072W
YAL023C	YDR158W		YBR117C	YLL052C		YAR075W	YOL020W
YAL023C	YDR234W		YBR117C	YLR028C		YAR075W	YOL064C
YAL023C	YDR298C		YBR117C	YLR038C		YAR075W	YOL156W
YAL023C	YDR322C-A		YBR117C	YLR043C		YAR075W	YOR348C
YAL023C	YDR353W		YBR117C	YLR092W		YAR075W	YPL111W
YAL023C	YDR354W		YBR117C	YLR100W		YBL030C	YBR068C
YAL023C	YDR377W		YBR117C	YLR153C		YBL030C	YBR218C
YAL023C	YDR487C		YBR117C	YLR180W		YBL030C	YBR263W
YAL023C	YDR529C		YBR117C	YLR295C		YBL030C	YBR291C
YAL023C	YEL021W		YBR117C	YLR304C		YBL030C	YCR053W
YAL023C	YEL024W		YBR117C	YLR342W		YBL030C	YDL245C
YAL023C	YEL039C		YBR117C	YLR343W		YBL030C	YDR046C
YAL023C	YER003C		YBR117C	YLR355C		YBL030C	YDR342C
YAL023C	YER023W		YBR117C	YLR395C		YBL030C	YDR343C
YAL023C	YER043C		YBR117C	YLR420W		YBL030C	YDR345C
YAL023C	YER052C		YBR117C	YLR450W		YBL030C	YEL063C
YAL023C	YER055C		YBR117C	YML075C		YBL030C	YEL069C
YAL023C	YER090W		YBR117C	YML081C-A		YBL030C	YER069W
YAL023C	YER099C		YBR117C	YML096W		YBL030C	YFL011W
YAL023C	YFL018C		YBR117C	YML100W		YBL030C	YFL030W
YAL023C	YFL045C		YBR117C	YML106W		YBL030C	YFL055W
YAL023C	YFR025C		YBR117C	YML123C		YBL030C	YGL062W
YAL023C	YFR033C		YBR117C	YMR056C		YBL030C	YGR055W
YAL023C	YGL001C		YBR117C	YMR105C		YBL030C	YHL016C
YAL023C	YGL009C		YBR117C	YMR108W		YBL030C	YHL036W
YAL023C	YGL012W		YBR117C	YMR120C		YBL030C	YHR025W
YAL023C	YGL026C		YBR117C	YMR205C		YBL030C	YHR092C
YAL023C	YGL148W		YBR117C	YMR215W		YBL030C	YHR094C
YAL023C	YGL187C		YBR117C	YMR217W		YBL030C	YHR096C
YAL023C	YGL191W		YBR117C	YMR220W		YBL030C	YIR027C
YAL023C	YGL202W		YBR117C	YMR256C		YBL030C	YIR028W
YAL023C	YGR032W		YBR117C	YMR261C		YBL030C	YIR029W
YAL023C	YGR060W		YBR117C	YMR271C		YBL030C	YIR032C
YAL023C	YGR124W		YBR117C	YMR306W		YBL030C	YJL214W
YAL023C	YGR125W		YBR117C	YMR307W		YBL030C	YJL219W
YAL023C	YGR157W		YBR117C	YMR323W		YBL030C	YJR158W
YAL023C	YGR175C		YBR117C	YNL052W		YBL030C	YLL062C
YAL023C	YGR183C		YBR117C	YNL280C		YBL030C	YLR081W
YAL023C	YGR209C		YBR117C	YNL316C		YBL030C	YLR142W
YAL023C	YGR254W		YBR117C	YNR001C		YBL030C	YLR438W
YAL023C	YHL011C		YBR117C	YNR013C		YBL030C	YML035C
YAL023C	YHR001W-A		YBR117C	YNR016C		YBL030C	YMR011W
YAL023C	YHR042W		YBR117C	YNR034W		YBL030C	YMR062C
YAL023C	YHR046C		YBR117C	YNR043W		YBL030C	YNL270C
YAL023C	YHR051W		YBR117C	YNR050C		YBL030C	YNR072W
YAL023C	YHR072W		YBR117C	YOL030W		YBL030C	YOL020W
YAL023C	YHR137W		YBR117C	YOL056W		YBL030C	YOL064C
YAL023C	YHR174W		YBR117C	YOL058W		YBL030C	YOL140W
YAL023C	YHR190W		YBR117C	YOL061W		YBL030C	YOL156W
YAL023C	YIL020C		YBR117C	YOL066C		YBL030C	YOR130C
YAL023C	YIL094C		YBR117C	YOL077W-A		YBL030C	YOR348C
YAL023C	YIL111W		YBR117C	YOL132W		YBL030C	YOR375C
YAL023C	YIL116W		YBR117C	YOL143C		YBL030C	YPL111W
YAL023C	YIR034C		YBR117C	YOR065W		YBL030C	YPL273W
YAL023C	YJL130C		YBR117C	YOR074C		YBL030C	YPL274W
YAL023C	YJL153C		YBR117C	YOR095C		YBL033C	YBR068C
YAL023C	YJL166W		YBR117C	YOR184W		YBL033C	YBR263W
YAL023C	YJL167W		YBR117C	YOR202W		YBL033C	YCR053W
YAL023C	YJL198W		YBR117C	YOR236W		YBL033C	YDL245C
YAL023C	YJR016C		YBR117C	YOR303W		YBL033C	YDR046C
YAL023C	YJR048W		YBR117C	YOR321W		YBL033C	YDR342C
YAL023C	YJR073C		YBR117C	YOR347C		YBL033C	YDR343C
YAL023C	YJR109C		YBR117C	YOR393W		YBL033C	YDR345C
YAL023C	YJR121W		YBR117C	YPL023C		YBL033C	YEL063C
YAL023C	YJR148W		YBR117C	YPL078C		YBL033C	YEL069C
YAL023C	YKL016C		YBR117C	YPL117C		YBL033C	YFL011W
YAL023C	YKL024C		YBR117C	YPL262W		YBL033C	YFL030W
YAL023C	YKL067W		YBR117C	YPL271W		YBL033C	YFL055W
YAL023C	YKL127W		YBR117C	YPL281C		YBL033C	YGR055W
YAL023C	YKL152C		YBR117C	YPR001W		YBL033C	YHL036W
YAL023C	YKL181W		YBR117C	YPR020W		YBL033C	YHR025W
YAL023C	YKL211C		YBR117C	YPR035W		YBL033C	YHR092C
YAL023C	YLR028C		YBR117C	YPR060C		YBL033C	YHR094C
YAL023C	YLR038C		YBR117C	YPR113W		YBL033C	YHR096C
YAL023C	YLR043C		YBR117C	YPR145W		YBL033C	YIR027C
YAL023C	YLR092W		YBR117C	YPR167C		YBL033C	YIR028W
YAL023C	YLR100W		YBR117C	YPR183W		YBL033C	YIR029W
YAL023C	YLR295C		YBR117C	YPR191W		YBL033C	YIR032C
YAL023C	YLR342W		YBR117C	YPR192W		YBL033C	YJL214W
YAL023C	YLR343W		YBR126C	YBR218C		YBL033C	YJL219W
YAL023C	YLR355C		YBR126C	YBR291C		YBL033C	YJR158W
YAL023C	YLR395C		YBR126C	YCL025C		YBL033C	YLL062C
YAL023C	YLR420W		YBR126C	YDL215C		YBL033C	YLR081W
YAL023C	YLR450W		YBR126C	YDR111C		YBL033C	YLR142W
YAL023C	YML075C		YBR126C	YDR508C		YBL033C	YLR438W
YAL023C	YML081C-A		YBR126C	YDR536W		YBL033C	YML035C
YAL023C	YML096W		YBR126C	YER065C		YBL033C	YMR011W
YAL023C	YML106W		YBR126C	YER069W		YBL033C	YNL270C
YAL023C	YML123C		YBR126C	YER170W		YBL033C	YNR072W
YAL023C	YMR105C		YBR126C	YGL062W		YBL033C	YOL020W
YAL023C	YMR108W		YBR126C	YGR204W		YBL033C	YOL064C
YAL023C	YMR120C		YBR126C	YGR240C		YBL033C	YOL156W
YAL023C	YMR215W		YBR126C	YHL016C		YBL033C	YOR348C
YAL023C	YMR217W		YBR126C	YJL121C		YBL033C	YPL111W
YAL023C	YMR220W		YBR126C	YKR039W		YBL033C	YPL273W
YAL023C	YMR256C		YBR126C	YLR174W		YBL033C	YPL274W
YAL023C	YMR271C		YBR126C	YLR209C		YBL045C	YBL099W
YAL023C	YMR306W		YBR126C	YLR348C		YBL045C	YBR039W
YAL023C	YMR307W		YBR126C	YMR062C		YBL045C	YBR068C
YAL023C	YMR323W		YBR126C	YMR205C		YBL045C	YBR218C
YAL023C	YNL052W		YBR126C	YMR267W		YBL045C	YBR263W
YAL023C	YNL280C		YBR126C	YOL140W		YBL045C	YCR053W
YAL023C	YNL316C		YBR126C	YOR130C		YBL045C	YDL004W
YAL023C	YNR001C		YBR126C	YOR375C		YBL045C	YDL181W
YAL023C	YNR013C		YBR126C	YPL061W		YBL045C	YDL245C
YAL023C	YNR016C		YBR126C	YPL265W		YBL045C	YDR046C
YAL023C	YNR043W		YBR126C	YPR074C		YBL045C	YDR111C
YAL023C	YNR050C		YBR153W	YBR218C		YBL045C	YDR298C
YAL023C	YOL030W		YBR153W	YBR291C		YBL045C	YDR322C-A
YAL023C	YOL056W		YBR153W	YCL025C		YBL045C	YDR342C
YAL023C	YOL061W		YBR153W	YDL215C		YBL045C	YDR343C
YAL023C	YOL066C		YBR153W	YDR111C		YBL045C	YDR345C
YAL023C	YOL077W-A		YBR153W	YDR508C		YBL045C	YDR377W
YAL023C	YOL132W		YBR153W	YDR536W		YBL045C	YEL063C
YAL023C	YOL143C		YBR153W	YER065C		YBL045C	YEL069C
YAL023C	YOR065W		YBR153W	YER069W		YBL045C	YFL011W
YAL023C	YOR074C		YBR153W	YER170W		YBL045C	YFL030W
YAL023C	YOR202W		YBR153W	YGL062W		YBL045C	YFL055W
YAL023C	YOR236W		YBR153W	YGR204W		YBL045C	YGL062W
YAL023C	YOR303W		YBR153W	YGR240C		YBL045C	YHR025W
YAL023C	YOR393W		YBR153W	YHL016C		YBL045C	YHR092C
YAL023C	YPL078C		YBR153W	YJL121C		YBL045C	YHR094C
YAL023C	YPL117C		YBR153W	YKR039W		YBL045C	YHR096C
YAL023C	YPL262W		YBR153W	YLR174W		YBL045C	YIR027C
YAL023C	YPL271W		YBR153W	YLR209C		YBL045C	YIR028W
YAL023C	YPL281C		YBR153W	YLR348C		YBL045C	YIR029W
YAL023C	YPR001W		YBR153W	YMR062C		YBL045C	YIR032C
YAL023C	YPR020W		YBR153W	YMR205C		YBL045C	YJL214W
YAL023C	YPR060C		YBR153W	YMR267W		YBL045C	YJL219W
YAL023C	YPR113W		YBR153W	YOL140W		YBL045C	YJR121W
YAL023C	YPR145W		YBR153W	YOR130C		YBL045C	YJR158W
YAL023C	YPR183W		YBR153W	YOR375C		YBL045C	YKL016C
YAL023C	YPR191W		YBR153W	YPL061W		YBL045C	YLL052C
YBL033C	YBL045C		YBR153W	YPL265W		YBL045C	YLR081W
YBL033C	YBL068W		YBR153W	YPR074C		YBL045C	YLR142W
YBL033C	YBL099W		YBR218C	YBR248C		YBL045C	YLR295C
YBL033C	YBR039W		YBR218C	YBR256C		YBL045C	YLR438W
YBL033C	YBR153W		YBR218C	YBR291C		YBL045C	YML035C
YBL033C	YBR248C		YBR218C	YBR294W		YBL045C	YML081C-A
YBL033C	YBR256C		YBR218C	YBR296C		YBL045C	YMR011W
YBL033C	YBR294W		YBR218C	YCL009C		YBL045C	YNL270C
YBL033C	YBR296C		YBR218C	YCL018W		YBL045C	YNR072W
YBL033C	YCL009C		YBR218C	YCL030C		YBL045C	YOL020W
YBL033C	YCL018W		YBR218C	YCR034W		YBL045C	YOL064C
YBL033C	YCL030C		YBR218C	YCR037C		YBL045C	YOL077W-A
YBL033C	YCR034W		YBR218C	YCR073W-A		YBL045C	YOL156W
YBL033C	YCR037C		YBR218C	YDL004W		YBL045C	YOR348C
YBL033C	YDL004W		YBR218C	YDL052C		YBL045C	YOR375C
YBL033C	YDL021W		YBR218C	YDL055C		YBL045C	YPL061W
YBL033C	YDL052C		YBR218C	YDL093W		YBL045C	YPL078C
YBL033C	YDL055C		YBR218C	YDL095W		YBL045C	YPL111W
YBL033C	YDL067C		YBR218C	YDL181W		YBL045C	YPL271W
YBL033C	YDL093W		YBR218C	YDR007W		YBL045C	YPL274W
YBL033C	YDL095W		YBR218C	YDR035W		YBL045C	YPR020W
YBL033C	YDL181W		YBR218C	YDR074W		YBL045C	YPR192W
YBL033C	YDR007W		YBR218C	YDR127W		YBL068W	YBR068C
YBL033C	YDR050C		YBR218C	YDR158W		YBL068W	YBR263W
YBL033C	YDR127W		YBR218C	YDR234W		YBL068W	YCR053W
YBL033C	YDR158W		YBR218C	YDR298C		YBL068W	YDL245C
YBL033C	YDR234W		YBR218C	YDR322C-A		YBL068W	YDR046C
YBL033C	YDR298C		YBR218C	YDR353W		YBL068W	YDR342C
YBL033C	YDR322C-A		YBR218C	YDR354W		YBL068W	YDR343C
YBL033C	YDR353W		YBR218C	YDR377W		YBL068W	YDR345C
YBL033C	YDR354W		YBR218C	YDR408C		YBL068W	YEL063C
YBL033C	YDR377W		YBR218C	YDR454C		YBL068W	YEL069C
YBL033C	YDR487C		YBR218C	YDR487C		YBL068W	YFL011W
YBL033C	YDR529C		YBR218C	YDR502C		YBL068W	YFL030W
YBL033C	YEL021W		YBR218C	YEL021W		YBL068W	YFL055W
YBL033C	YEL024W		YBR218C	YER003C		YBL068W	YGR055W
YBL033C	YEL039C		YBR218C	YER023W		YBL068W	YHL036W
YBL033C	YER003C		YBR218C	YER043C		YBL068W	YHR025W
YBL033C	YER023W		YBR218C	YER052C		YBL068W	YHR092C
YBL033C	YER043C		YBR218C	YER055C		YBL068W	YHR094C
YBL033C	YER052C		YBR218C	YER090W		YBL068W	YHR096C
YBL033C	YER055C		YBR218C	YER091C		YBL068W	YIR027C
YBL033C	YER090W		YBR218C	YER099C		YBL068W	YIR028W
YBL033C	YER099C		YBR218C	YFL045C		YBL068W	YIR029W
YBL033C	YFL018C		YBR218C	YFR025C		YBL068W	YIR032C
YBL033C	YFL045C		YBR218C	YFR030W		YBL068W	YJL214W
YBL033C	YFR025C		YBR218C	YGL001C		YBL068W	YJL219W
YBL033C	YFR033C		YBR218C	YGL009C		YBL068W	YJR158W
YBL033C	YGL001C		YBR218C	YGL012W		YBL068W	YLL062C
YBL033C	YGL009C		YBR218C	YGL026C		YBL068W	YLR081W
YBL033C	YGL012W		YBR218C	YGL125W		YBL068W	YLR142W
YBL033C	YGL026C		YBR218C	YGL148W		YBL068W	YLR438W
YBL033C	YGL148W		YBR218C	YGL202W		YBL068W	YML035C
YBL033C	YGL187C		YBR218C	YGL234W		YBL068W	YMR011W
YBL033C	YGL191W		YBR218C	YGR032W		YBL068W	YNL270C
YBL033C	YGL202W		YBR218C	YGR060W		YBL068W	YNR072W
YBL033C	YGR032W		YBR218C	YGR061C		YBL068W	YOL020W
YBL033C	YGR060W		YBR218C	YGR124W		YBL068W	YOL064C
YBL033C	YGR124W		YBR218C	YGR125W		YBL068W	YOL156W
YBL033C	YGR125W		YBR218C	YGR157W		YBL068W	YOR348C
YBL033C	YGR157W		YBR218C	YGR175C		YBL068W	YPL111W
YBL033C	YGR175C		YBR218C	YGR199W		YBL068W	YPL273W
YBL033C	YGR183C		YBR218C	YGR209C		YBL068W	YPL274W
YBL033C	YGR199W		YBR218C	YGR248W		YBL099W	YBR068C
YBL033C	YGR209C		YBR218C	YGR256W		YBL099W	YBR263W
YBL033C	YGR254W		YBR218C	YHL011C		YBL099W	YBR291C
YBL033C	YHL011C		YBR218C	YHR018C		YBL099W	YCL025C
YBL033C	YHR001W-A		YBR218C	YHR042W		YBL099W	YCR053W
YBL033C	YHR042W		YBR218C	YHR046C		YBL099W	YDL067C
YBL033C	YHR046C		YBR218C	YHR072W		YBL099W	YDL245C
YBL033C	YHR051W		YBR218C	YHR137W		YBL099W	YDR046C
YBL033C	YHR072W		YBR218C	YHR163W		YBL099W	YDR111C
YBL033C	YHR137W		YBR218C	YHR183W		YBL099W	YDR178W
YBL033C	YHR174W		YBR218C	YHR190W		YBL099W	YDR342C
YBL033C	YHR190W		YBR218C	YHR216W		YBL099W	YDR343C
YBL033C	YIL020C		YBR218C	YIL020C		YBL099W	YDR345C
YBL033C	YIL094C		YBR218C	YIL094C		YBL099W	YDR529C
YBL033C	YIL111W		YBR218C	YIL116W		YBL099W	YEL024W
YBL033C	YIL116W		YBR218C	YIR034C		YBL099W	YEL039C
YBL033C	YIR034C		YBR218C	YJL088W		YBL099W	YEL063C
YBL033C	YJL130C		YBR218C	YJL130C		YBL099W	YEL069C
YBL033C	YJL153C		YBR218C	YJL153C		YBL099W	YFL011W
YBL033C	YJL166W		YBR218C	YJL167W		YBL099W	YFL030W
YBL033C	YJL167W		YBR218C	YJL198W		YBL099W	YFL055W
YBL033C	YJL198W		YBR218C	YJR016C		YBL099W	YFR033C
YBL033C	YJR016C		YBR218C	YJR073C		YBL099W	YGL187C
YBL033C	YJR048W		YBR218C	YJR109C		YBL099W	YGL191W
YBL033C	YJR073C		YBR218C	YJR121W		YBL099W	YGR055W
YBL033C	YJR109C		YBR218C	YJR137C		YBL099W	YGR183C
YBL033C	YJR121W		YBR218C	YJR143C		YBL099W	YHL016C
YBL033C	YJR143C		YBR218C	YJR148W		YBL099W	YHL036W
YBL033C	YJR148W		YBR218C	YKL001C		YBL099W	YHR001W-A
YBL033C	YKL016C		YBR218C	YKL016C		YBL099W	YHR025W
YBL033C	YKL024C		YBR218C	YKL024C		YBL099W	YHR051W
YBL033C	YKL067W		YBR218C	YKL067W		YBL099W	YHR092C
YBL033C	YKL127W		YBR218C	YKL127W		YBL099W	YHR094C
YBL033C	YKL152C		YBR218C	YKL181W		YBL099W	YHR096C
YBL033C	YKL181W		YBR218C	YKL211C		YBL099W	YIL111W
YBL033C	YKL211C		YBR218C	YLR028C		YBL099W	YJL045W
YBL033C	YLR028C		YBR218C	YLR043C		YBL099W	YJL166W
YBL033C	YLR038C		YBR218C	YLR092W		YBL099W	YJL214W
YBL033C	YLR043C		YBR218C	YLR100W		YBL099W	YJL219W
YBL033C	YLR092W		YBR218C	YLR153C		YBL099W	YJR048W
YBL033C	YLR100W		YBR218C	YLR180W		YBL099W	YJR158W
YBL033C	YLR295C		YBR218C	YLR295C		YBL099W	YKL141W
YBL033C	YLR342W		YBR218C	YLR342W		YBL099W	YKL148C
YBL033C	YLR343W		YBR218C	YLR343W		YBL099W	YLL041C
YBL033C	YLR355C		YBR218C	YLR348C		YBL099W	YLL062C
YBL033C	YLR395C		YBR218C	YLR355C		YBL099W	YLR038C
YBL033C	YLR420W		YBR218C	YLR359W		YBL099W	YLR081W
YBL033C	YLR450W		YBR218C	YLR420W		YBL099W	YLR142W
YBL033C	YML075C		YBR218C	YLR432W		YBL099W	YLR164W
YBL033C	YML081C-A		YBR218C	YLR450W		YBL099W	YLR395C
YBL033C	YML096W		YBR218C	YML056C		YBL099W	YLR438W
YBL033C	YML106W		YBR218C	YML075C		YBL099W	YML035C
YBL033C	YML123C		YBR218C	YML081C-A		YBL099W	YMR011W
YBL033C	YMR105C		YBR218C	YML096W		YBL099W	YMR118C
YBL033C	YMR108W		YBR218C	YML100W		YBL099W	YMR256C
YBL033C	YMR120C		YBR218C	YML106W		YBL099W	YNL052W
YBL033C	YMR215W		YBR218C	YML123C		YBL099W	YNL270C
YBL033C	YMR217W		YBR218C	YMR105C		YBL099W	YNR072W
YBL033C	YMR220W		YBR218C	YMR108W		YBL099W	YOL020W
YBL033C	YMR256C		YBR218C	YMR120C		YBL099W	YOL064C
YBL033C	YMR271C		YBR218C	YMR215W		YBL099W	YOL156W
YBL033C	YMR306W		YBR218C	YMR217W		YBL099W	YOR065W
YBL033C	YMR307W		YBR218C	YMR220W		YBL099W	YOR348C
YBL033C	YMR323W		YBR218C	YMR261C		YBL099W	YOR375C
YBL033C	YNL052W		YBR218C	YMR271C		YBL099W	YPL061W
YBL033C	YNL280C		YBR218C	YMR300C		YBL099W	YPL111W
YBL033C	YNL316C		YBR218C	YMR306W		YBL099W	YPL273W
YBL033C	YNR001C		YBR218C	YMR307W		YBL099W	YPL274W
YBL033C	YNR013C		YBR218C	YNL220W		YBL099W	YPR191W
YBL033C	YNR016C		YBR218C	YNL280C		YBR011C	YBR221C
YBL033C	YNR043W		YBR218C	YNL316C		YBR011C	YBR263W
YBL033C	YNR050C		YBR218C	YNR013C		YBR011C	YBR291C
YBL033C	YOL030W		YBR218C	YNR016C		YBR011C	YCL025C
YBL033C	YOL056W		YBR218C	YNR034W		YBR011C	YER170W
YBL033C	YOL061W		YBR218C	YNR043W		YBR011C	YER178W
YBL033C	YOL066C		YBR218C	YNR050C		YBR011C	YFL030W
YBL033C	YOL077W-A		YBR218C	YOL030W		YBR011C	YGR055W
YBL033C	YOL132W		YBR218C	YOL058W		YBR011C	YGR193C
YBL033C	YOL143C		YBR218C	YOL061W		YBR011C	YHL036W
YBL033C	YOR065W		YBR218C	YOL066C		YBR011C	YLL052C
YBL033C	YOR074C		YBR218C	YOL077W-A		YBR011C	YLL062C
YBL033C	YOR202W		YBR218C	YOL132W		YBR011C	YLR174W
YBL033C	YOR236W		YBR218C	YOL143C		YBR011C	YNL071W
YBL033C	YOR303W		YBR218C	YOR074C		YBR011C	YNR001C
YBL033C	YOR321W		YBR218C	YOR095C		YBR011C	YOR375C
YBL033C	YOR393W		YBR218C	YOR128C		YBR011C	YPL262W
YBL033C	YPL078C		YBR218C	YOR202W		YBR011C	YPL273W
YBL033C	YPL117C		YBR218C	YOR236W		YBR011C	YPR001W
YBL033C	YPL262W		YBR218C	YOR303W		YBR011C	YPR192W
YBL033C	YPL271W		YBR218C	YOR321W		YBR039W	YBR068C
YBL033C	YPL281C		YBR218C	YPL023C		YBR039W	YBR263W
YBL033C	YPR001W		YBR218C	YPL078C		YBR039W	YBR291C
YBL033C	YPR020W		YBR218C	YPL117C		YBR039W	YCL025C
YBL033C	YPR060C		YBR218C	YPL271W		YBR039W	YCR053W
YBL033C	YPR113W		YBR218C	YPR020W		YBR039W	YDL067C
YBL033C	YPR145W		YBR218C	YPR035W		YBR039W	YDL245C
YBL033C	YPR183W		YBR218C	YPR060C		YBR039W	YDR046C
YBL033C	YPR191W		YBR218C	YPR113W		YBR039W	YDR111C
YBL045C	YBL068W		YBR218C	YPR145W		YBR039W	YDR178W
YBL045C	YBR153W		YBR218C	YPR167C		YBR039W	YDR342C
YBL045C	YBR248C		YBR218C	YPR183W		YBR039W	YDR343C
YBL045C	YBR256C		YBR221C	YCL025C		YBR039W	YDR345C
YBL045C	YBR294W		YBR221C	YDL215C		YBR039W	YDR529C
YBL045C	YBR296C		YBR221C	YDR035W		YBR039W	YEL024W
YBL045C	YCL009C		YBR221C	YDR148C		YBR039W	YEL039C
YBL045C	YCL018W		YBR221C	YDR454C		YBR039W	YEL063C
YBL045C	YCL030C		YBR221C	YGR121C		YBR039W	YEL069C
YBL045C	YCR034W		YBR221C	YGR240C		YBR039W	YFL011W
YBL045C	YCR037C		YBR221C	YGR244C		YBR039W	YFL030W
YBL045C	YDL052C		YBR221C	YHR216W		YBR039W	YFL055W
YBL045C	YDL055C		YBR221C	YIL125W		YBR039W	YFR033C
YBL045C	YDL067C		YBR221C	YKR039W		YBR039W	YGL187C
YBL045C	YDL093W		YBR221C	YKR097W		YBR039W	YGL191W
YBL045C	YDL095W		YBR221C	YLR377C		YBR039W	YGR055W
YBL045C	YDR007W		YBR221C	YLR432W		YBR039W	YGR183C
YBL045C	YDR127W		YBR221C	YML056C		YBR039W	YHL016C
YBL045C	YDR158W		YBR221C	YMR205C		YBR039W	YHL036W
YBL045C	YDR234W		YBR221C	YNL142W		YBR039W	YHR001W-A
YBL045C	YDR353W		YBR221C	YOR142W		YBR039W	YHR025W
YBL045C	YDR354W		YBR221C	YPR138C		YBR039W	YHR051W
YBL045C	YDR487C		YBR248C	YBR291C		YBR039W	YHR092C
YBL045C	YEL021W		YBR248C	YCL025C		YBR039W	YHR094C
YBL045C	YER003C		YBR248C	YDL215C		YBR039W	YHR096C
YBL045C	YER023W		YBR248C	YDR111C		YBR039W	YIL111W
YBL045C	YER043C		YBR248C	YDR508C		YBR039W	YJL045W
YBL045C	YER052C		YBR248C	YDR536W		YBR039W	YJL166W
YBL045C	YER055C		YBR248C	YER065C		YBR039W	YJL214W
YBL045C	YER090W		YBR248C	YER069W		YBR039W	YJL219W
YBL045C	YER099C		YBR248C	YER170W		YBR039W	YJR048W
YBL045C	YFL045C		YBR248C	YGL062W		YBR039W	YJR158W
YBL045C	YFR025C		YBR248C	YGR204W		YBR039W	YKL141W
YBL045C	YGL001C		YBR248C	YGR240C		YBR039W	YKL148C
YBL045C	YGL009C		YBR248C	YHL016C		YBR039W	YLL041C
YBL045C	YGL012W		YBR248C	YJL121C		YBR039W	YLL062C
YBL045C	YGL026C		YBR248C	YKR039W		YBR039W	YLR038C
YBL045C	YGL148W		YBR248C	YLR174W		YBR039W	YLR081W
YBL045C	YGL187C		YBR248C	YLR209C		YBR039W	YLR142W
YBL045C	YGL191W		YBR248C	YLR348C		YBR039W	YLR164W
YBL045C	YGL202W		YBR248C	YMR062C		YBR039W	YLR395C
YBL045C	YGR032W		YBR248C	YMR205C		YBR039W	YLR438W
YBL045C	YGR060W		YBR248C	YMR267W		YBR039W	YML035C
YBL045C	YGR124W		YBR248C	YOL140W		YBR039W	YMR011W
YBL045C	YGR125W		YBR248C	YOR130C		YBR039W	YMR118C
YBL045C	YGR157W		YBR248C	YOR375C		YBR039W	YMR256C
YBL045C	YGR175C		YBR248C	YPL061W		YBR039W	YNL052W
YBL045C	YGR199W		YBR248C	YPL265W		YBR039W	YNL270C
YBL045C	YGR209C		YBR248C	YPR074C		YBR039W	YNR072W
YBL045C	YHL011C		YBR256C	YBR291C		YBR039W	YOL020W
YBL045C	YHR042W		YBR256C	YCL025C		YBR039W	YOL064C
YBL045C	YHR046C		YBR256C	YDL215C		YBR039W	YOL156W
YBL045C	YHR051W		YBR256C	YDR111C		YBR039W	YOR065W
YBL045C	YHR072W		YBR256C	YDR508C		YBR039W	YOR348C
YBL045C	YHR137W		YBR256C	YDR536W		YBR039W	YOR375C
YBL045C	YHR190W		YBR256C	YER065C		YBR039W	YPL061W
YBL045C	YIL020C		YBR256C	YER069W		YBR039W	YPL111W
YBL045C	YIL094C		YBR256C	YER170W		YBR039W	YPL273W
YBL045C	YIL111W		YBR256C	YGL062W		YBR039W	YPL274W
YBL045C	YIL116W		YBR256C	YGR204W		YBR039W	YPR191W
YBL045C	YIR034C		YBR256C	YGR240C		YBR068C	YBR085W
YBL045C	YJL130C		YBR256C	YHL016C		YBR068C	YBR117C
YBL045C	YJL153C		YBR256C	YJL121C		YBR068C	YBR126C
YBL045C	YJL167W		YBR256C	YKR039W		YBR068C	YBR153W
YBL045C	YJL198W		YBR256C	YLR174W		YBR068C	YBR221C
YBL045C	YJR016C		YBR256C	YLR209C		YBR068C	YBR248C
YBL045C	YJR073C		YBR256C	YLR348C		YBR068C	YBR256C
YBL045C	YJR109C		YBR256C	YMR062C		YBR068C	YBR294W
YBL045C	YJR143C		YBR256C	YMR205C		YBR068C	YBR296C
YBL045C	YJR148W		YBR256C	YMR267W		YBR068C	YCL009C
YBL045C	YKL024C		YBR256C	YOL140W		YBR068C	YCL018W
YBL045C	YKL067W		YBR256C	YOR130C		YBR068C	YCL025C
YBL045C	YKL127W		YBR256C	YOR375C		YBR068C	YCL030C
YBL045C	YKL181W		YBR256C	YPL061W		YBR068C	YCR012W
YBL045C	YKL211C		YBR256C	YPL265W		YBR068C	YCR034W
YBL045C	YLR028C		YBR256C	YPR074C		YBR068C	YCR037C
YBL045C	YLR038C		YBR263W	YIR031C		YBR068C	YCR053W
YBL045C	YLR043C		YBR263W	YLR153C		YBR068C	YCR073W-A
YBL045C	YLR092W		YBR263W	YMR056C		YBR068C	YDL004W
YBL045C	YLR100W		YBR263W	YNL117W		YBR068C	YDL021W
YBL045C	YLR342W		YBR291C	YBR294W		YBR068C	YDL052C
YBL045C	YLR343W		YBR291C	YBR296C		YBR068C	YDL055C
YBL045C	YLR355C		YBR291C	YCL009C		YBR068C	YDL067C
YBL045C	YLR395C		YBR291C	YCL018W		YBR068C	YDL093W
YBL045C	YLR420W		YBR291C	YCL030C		YBR068C	YDL095W
YBL045C	YLR450W		YBR291C	YCR012W		YBR068C	YDL181W
YBL045C	YML075C		YBR291C	YCR034W		YBR068C	YDR007W
YBL045C	YML096W		YBR291C	YCR037C		YBR068C	YDR035W
YBL045C	YML106W		YBR291C	YCR053W		YBR068C	YDR046C
YBL045C	YML123C		YBR291C	YCR073W-A		YBR068C	YDR050C
YBL045C	YMR105C		YBR291C	YDL004W		YBR068C	YDR074W
YBL045C	YMR108W		YBR291C	YDL021W		YBR068C	YDR127W
YBL045C	YMR120C		YBR291C	YDL052C		YBR068C	YDR158W
YBL045C	YMR215W		YBR291C	YDL055C		YBR068C	YDR234W
YBL045C	YMR217W		YBR291C	YDL067C		YBR068C	YDR298C
YBL045C	YMR220W		YBR291C	YDL093W		YBR068C	YDR322C-A
YBL045C	YMR256C		YBR291C	YDL095W		YBR068C	YDR353W
YBL045C	YMR271C		YBR291C	YDL181W		YBR068C	YDR354W
YBL045C	YMR306W		YBR291C	YDL215C		YBR068C	YDR377W
YBL045C	YMR307W		YBR291C	YDR007W		YBR068C	YDR454C
YBL045C	YNL052W		YBR291C	YDR035W		YBR068C	YDR487C
YBL045C	YNL280C		YBR291C	YDR050C		YBR068C	YDR508C
YBL045C	YNL316C		YBR291C	YDR074W		YBR068C	YDR529C
YBL045C	YNR001C		YBR291C	YDR127W		YBR068C	YEL021W
YBL045C	YNR013C		YBR291C	YDR148C		YBR068C	YEL024W
YBL045C	YNR016C		YBR291C	YDR158W		YBR068C	YEL039C
YBL045C	YNR043W		YBR291C	YDR234W		YBR068C	YER003C
YBL045C	YNR050C		YBR291C	YDR298C		YBR068C	YER023W
YBL045C	YOL030W		YBR291C	YDR322C-A		YBR068C	YER043C
YBL045C	YOL061W		YBR291C	YDR353W		YBR068C	YER052C
YBL045C	YOL066C		YBR291C	YDR354W		YBR068C	YER055C
YBL045C	YOL132W		YBR291C	YDR377W		YBR068C	YER090W
YBL045C	YOL143C		YBR291C	YDR408C		YBR068C	YER099C
YBL045C	YOR074C		YBR291C	YDR454C		YBR068C	YER178W
YBL045C	YOR202W		YBR291C	YDR487C		YBR068C	YFL018C
YBL045C	YOR236W		YBR291C	YDR502C		YBR068C	YFL045C
YBL045C	YOR303W		YBR291C	YDR529C		YBR068C	YFR025C
YBL045C	YOR321W		YBR291C	YEL021W		YBR068C	YFR033C
YBL045C	YPL117C		YBR291C	YEL024W		YBR068C	YGL001C
YBL045C	YPL262W		YBR291C	YEL039C		YBR068C	YGL009C
YBL045C	YPR001W		YBR291C	YER003C		YBR068C	YGL012W
YBL045C	YPR060C		YBR291C	YER023W		YBR068C	YGL026C
YBL045C	YPR113W		YBR291C	YER043C		YBR068C	YGL148W
YBL045C	YPR145W		YBR291C	YER052C		YBR068C	YGL187C
YBL045C	YPR183W		YBR291C	YER055C		YBR068C	YGL191W
YBL068W	YBL099W		YBR291C	YER065C		YBR068C	YGL202W
YBL068W	YBR039W		YBR291C	YER090W		YBR068C	YGR032W
YBL068W	YBR153W		YBR291C	YER091C		YBR068C	YGR055W
YBL068W	YBR248C		YBR291C	YER099C		YBR068C	YGR060W
YBL068W	YBR256C		YBR291C	YER170W		YBR068C	YGR124W
YBL068W	YBR294W		YBR291C	YFL018C		YBR068C	YGR125W
YBL068W	YBR296C		YBR291C	YFL045C		YBR068C	YGR157W
YBL068W	YCL009C		YBR291C	YFR025C		YBR068C	YGR175C
YBL068W	YCL018W		YBR291C	YFR030W		YBR068C	YGR183C
YBL068W	YCL030C		YBR291C	YFR033C		YBR068C	YGR192C
YBL068W	YCR034W		YBR291C	YGL001C		YBR068C	YGR193C
YBL068W	YCR037C		YBR291C	YGL009C		YBR068C	YGR199W
YBL068W	YDL004W		YBR291C	YGL012W		YBR068C	YGR209C
YBL068W	YDL021W		YBR291C	YGL026C		YBR068C	YGR240C
YBL068W	YDL052C		YBR291C	YGL062W		YBR068C	YGR248W
YBL068W	YDL055C		YBR291C	YGL125W		YBR068C	YGR254W
YBL068W	YDL067C		YBR291C	YGL148W		YBR068C	YGR256W
YBL068W	YDL093W		YBR291C	YGL187C		YBR068C	YHL011C
YBL068W	YDL095W		YBR291C	YGL191W		YBR068C	YHL036W
YBL068W	YDL181W		YBR291C	YGL202W		YBR068C	YHR001W-A
YBL068W	YDR007W		YBR291C	YGL234W		YBR068C	YHR018C
YBL068W	YDR050C		YBR291C	YGR032W		YBR068C	YHR025W
YBL068W	YDR127W		YBR291C	YGR060W		YBR068C	YHR042W
YBL068W	YDR158W		YBR291C	YGR061C		YBR068C	YHR046C
YBL068W	YDR234W		YBR291C	YGR121C		YBR068C	YHR051W
YBL068W	YDR298C		YBR291C	YGR124W		YBR068C	YHR072W
YBL068W	YDR322C-A		YBR291C	YGR125W		YBR068C	YHR137W
YBL068W	YDR353W		YBR291C	YGR157W		YBR068C	YHR163W
YBL068W	YDR354W		YBR291C	YGR175C		YBR068C	YHR174W
YBL068W	YDR377W		YBR291C	YGR183C		YBR068C	YHR183W
YBL068W	YDR487C		YBR291C	YGR192C		YBR068C	YHR190W
YBL068W	YDR529C		YBR291C	YGR199W		YBR068C	YIL020C
YBL068W	YEL021W		YBR291C	YGR204W		YBR068C	YIL094C
YBL068W	YEL024W		YBR291C	YGR209C		YBR068C	YIL111W
YBL068W	YEL039C		YBR291C	YGR244C		YBR068C	YIL116W
YBL068W	YER003C		YBR291C	YGR248W		YBR068C	YIR034C
YBL068W	YER023W		YBR291C	YGR254W		YBR068C	YJL052W
YBL068W	YER043C		YBR291C	YGR256W		YBR068C	YJL088W
YBL068W	YER052C		YBR291C	YHL011C		YBR068C	YJL121C
YBL068W	YER055C		YBR291C	YHR001W-A		YBR068C	YJL130C
YBL068W	YER090W		YBR291C	YHR018C		YBR068C	YJL153C
YBL068W	YFL018C		YBR291C	YHR025W		YBR068C	YJL166W
YBL068W	YFL045C		YBR291C	YHR042W		YBR068C	YJL167W
YBL068W	YFR025C		YBR291C	YHR046C		YBR068C	YJL198W
YBL068W	YFR033C		YBR291C	YHR051W		YBR068C	YJR009C
YBL068W	YGL001C		YBR291C	YHR072W		YBR068C	YJR016C
YBL068W	YGL009C		YBR291C	YHR137W		YBR068C	YJR048W
YBL068W	YGL012W		YBR291C	YHR163W		YBR068C	YJR073C
YBL068W	YGL026C		YBR291C	YHR174W		YBR068C	YJR109C
YBL068W	YGL148W		YBR291C	YHR183W		YBR068C	YJR121W
YBL068W	YGL187C		YBR291C	YHR190W		YBR068C	YJR143C
YBL068W	YGL191W		YBR291C	YHR216W		YBR068C	YJR148W
YBL068W	YGL202W		YBR291C	YIL020C		YBR068C	YKL016C
YBL068W	YGR032W		YBR291C	YIL094C		YBR068C	YKL024C
YBL068W	YGR060W		YBR291C	YIL111W		YBR068C	YKL060C
YBL068W	YGR124W		YBR291C	YIL116W		YBR068C	YKL067W
YBL068W	YGR125W		YBR291C	YIL125W		YBR068C	YKL127W
YBL068W	YGR157W		YBR291C	YIR031C		YBR068C	YKL152C
YBL068W	YGR175C		YBR291C	YIR034C		YBR068C	YKL181W
YBL068W	YGR183C		YBR291C	YJL052W		YBR068C	YKL211C
YBL068W	YGR199W		YBR291C	YJL088W		YBR068C	YKR039W
YBL068W	YGR209C		YBR291C	YJL130C		YBR068C	YLL052C
YBL068W	YGR254W		YBR291C	YJL153C		YBR068C	YLL062C
YBL068W	YHR001W-A		YBR291C	YJL166W		YBR068C	YLR028C
YBL068W	YHR042W		YBR291C	YJL167W		YBR068C	YLR038C
YBL068W	YHR046C		YBR291C	YJL198W		YBR068C	YLR043C
YBL068W	YHR051W		YBR291C	YJR009C		YBR068C	YLR092W
YBL068W	YHR072W		YBR291C	YJR016C		YBR068C	YLR100W
YBL068W	YHR137W		YBR291C	YJR048W		YBR068C	YLR153C
YBL068W	YHR174W		YBR291C	YJR073C		YBR068C	YLR295C
YBL068W	YHR190W		YBR291C	YJR109C		YBR068C	YLR304C
YBL068W	YIL020C		YBR291C	YJR121W		YBR068C	YLR342W
YBL068W	YIL094C		YBR291C	YJR137C		YBR068C	YLR343W
YBL068W	YIL111W		YBR291C	YJR143C		YBR068C	YLR355C
YBL068W	YIL116W		YBR291C	YJR148W		YBR068C	YLR395C
YBL068W	YIR034C		YBR291C	YKL001C		YBR068C	YLR420W
YBL068W	YJL130C		YBR291C	YKL016C		YBR068C	YLR450W
YBL068W	YJL153C		YBR291C	YKL024C		YBR068C	YML075C
YBL068W	YJL166W		YBR291C	YKL060C		YBR068C	YML081C-A
YBL068W	YJL167W		YBR291C	YKL067W		YBR068C	YML096W
YBL068W	YJL198W		YBR291C	YKL127W		YBR068C	YML100W
YBL068W	YJR016C		YBR291C	YKL152C		YBR068C	YML106W
YBL068W	YJR048W		YBR291C	YKL181W		YBR068C	YML123C
YBL068W	YJR073C		YBR291C	YKL211C		YBR068C	YMR056C
YBL068W	YJR109C		YBR291C	YKR097W		YBR068C	YMR105C
YBL068W	YJR121W		YBR291C	YLL052C		YBR068C	YMR108W
YBL068W	YJR143C		YBR291C	YLR028C		YBR068C	YMR120C
YBL068W	YJR148W		YBR291C	YLR038C		YBR068C	YMR205C
YBL068W	YKL016C		YBR291C	YLR043C		YBR068C	YMR215W
YBL068W	YKL024C		YBR291C	YLR092W		YBR068C	YMR217W
YBL068W	YKL067W		YBR291C	YLR100W		YBR068C	YMR220W
YBL068W	YKL127W		YBR291C	YLR153C		YBR068C	YMR256C
YBL068W	YKL152C		YBR291C	YLR174W		YBR068C	YMR261C
YBL068W	YKL211C		YBR291C	YLR180W		YBR068C	YMR271C
YBL068W	YLR028C		YBR291C	YLR295C		YBR068C	YMR306W
YBL068W	YLR038C		YBR291C	YLR304C		YBR068C	YMR307W
YBL068W	YLR043C		YBR291C	YLR342W		YBR068C	YMR323W
YBL068W	YLR092W		YBR291C	YLR343W		YBR068C	YNL052W
YBL068W	YLR100W		YBR291C	YLR348C		YBR068C	YNL071W
YBL068W	YLR295C		YBR291C	YLR355C		YBR068C	YNL280C
YBL068W	YLR342W		YBR291C	YLR359W		YBR068C	YNL316C
YBL068W	YLR343W		YBR291C	YLR377C		YBR068C	YNR001C
YBL068W	YLR355C		YBR291C	YLR395C		YBR068C	YNR013C
YBL068W	YLR395C		YBR291C	YLR420W		YBR068C	YNR016C
YBL068W	YLR420W		YBR291C	YLR432W		YBR068C	YNR034W
YBL068W	YLR450W		YBR291C	YLR450W		YBR068C	YNR043W
YBL068W	YML075C		YBR291C	YML056C		YBR068C	YNR050C
YBL068W	YML081C-A		YBR291C	YML075C		YBR068C	YOL030W
YBL068W	YML096W		YBR291C	YML081C-A		YBR068C	YOL056W
YBL068W	YML106W		YBR291C	YML096W		YBR068C	YOL058W
YBL068W	YML123C		YBR291C	YML100W		YBR068C	YOL061W
YBL068W	YMR105C		YBR291C	YML106W		YBR068C	YOL066C
YBL068W	YMR108W		YBR291C	YML123C		YBR068C	YOL077W-A
YBL068W	YMR120C		YBR291C	YMR056C		YBR068C	YOL132W
YBL068W	YMR215W		YBR291C	YMR105C		YBR068C	YOL143C
YBL068W	YMR217W		YBR291C	YMR108W		YBR068C	YOR065W
YBL068W	YMR220W		YBR291C	YMR120C		YBR068C	YOR074C
YBL068W	YMR256C		YBR291C	YMR215W		YBR068C	YOR095C
YBL068W	YMR271C		YBR291C	YMR217W		YBR068C	YOR202W
YBL068W	YMR306W		YBR291C	YMR220W		YBR068C	YOR236W
YBL068W	YMR307W		YBR291C	YMR256C		YBR068C	YOR303W
YBL068W	YMR323W		YBR291C	YMR261C		YBR068C	YOR321W
YBL068W	YNL052W		YBR291C	YMR267W		YBR068C	YOR347C
YBL068W	YNL280C		YBR291C	YMR271C		YBR068C	YOR393W
YBL068W	YNL316C		YBR291C	YMR300C		YBR068C	YPL078C
YBL068W	YNR001C		YBR291C	YMR306W		YBR068C	YPL117C
YBL068W	YNR013C		YBR291C	YMR307W		YBR068C	YPL262W
YBL068W	YNR016C		YBR291C	YMR323W		YBR068C	YPL271W
YBL068W	YNR043W		YBR291C	YNL052W		YBR068C	YPL273W
YBL068W	YNR050C		YBR291C	YNL117W		YBR068C	YPL274W
YBL068W	YOL030W		YBR291C	YNL142W		YBR068C	YPL281C
YBL068W	YOL056W		YBR291C	YNL220W		YBR068C	YPR001W
YBL068W	YOL066C		YBR291C	YNL280C		YBR068C	YPR020W
YBL068W	YOL077W-A		YBR291C	YNL316C		YBR068C	YPR035W
YBL068W	YOL132W		YBR291C	YNR001C		YBR068C	YPR060C
YBL068W	YOL143C		YBR291C	YNR013C		YBR068C	YPR074C
YBL068W	YOR065W		YBR291C	YNR016C		YBR068C	YPR113W
YBL068W	YOR074C		YBR291C	YNR034W		YBR068C	YPR145W
YBL068W	YOR202W		YBR291C	YNR043W		YBR068C	YPR183W
YBL068W	YOR236W		YBR291C	YNR050C		YBR068C	YPR191W
YBL068W	YOR303W		YBR291C	YOL030W		YBR068C	YPR192W
YBL068W	YOR321W		YBR291C	YOL056W		YBR069C	YCL025C
YBL068W	YOR393W		YBR291C	YOL058W		YBR069C	YDR158W
YBL068W	YPL078C		YBR291C	YOL061W		YBR069C	YER052C
YBL068W	YPL117C		YBR291C	YOL066C		YBR069C	YGR055W
YBL068W	YPL262W		YBR291C	YOL077W-A		YBR069C	YHL036W
YBL068W	YPL271W		YBR291C	YOL132W		YBR069C	YLL062C
YBL068W	YPL281C		YBR291C	YOL143C		YBR069C	YPL273W
YBL068W	YPR001W		YBR291C	YOR065W		YBR085W	YBR218C
YBL068W	YPR020W		YBR291C	YOR074C		YBR085W	YBR263W
YBL068W	YPR060C		YBR291C	YOR095C		YBR085W	YBR291C
YBL068W	YPR113W		YBR291C	YOR128C		YBR085W	YCR053W
YBL068W	YPR145W		YBR291C	YOR142W		YBR085W	YDL245C
YBL068W	YPR183W		YBR291C	YOR202W		YBR085W	YDR046C
YBL068W	YPR191W		YBR291C	YOR236W		YBR085W	YDR342C
YBL099W	YBR153W		YBR291C	YOR303W		YBR085W	YDR343C
YBL099W	YBR248C		YBR291C	YOR321W		YBR085W	YDR345C
YBL099W	YBR256C		YBR291C	YOR393W		YBR085W	YEL063C
YBL099W	YBR294W		YBR291C	YPL023C		YBR085W	YEL069C
YBL099W	YBR296C		YBR291C	YPL061W		YBR085W	YER069W
YBL099W	YCL009C		YBR291C	YPL078C		YBR085W	YFL011W
YBL099W	YCL018W		YBR291C	YPL117C		YBR085W	YFL030W
YBL099W	YCL030C		YBR291C	YPL262W		YBR085W	YFL055W
YBL099W	YCR034W		YBR291C	YPL271W		YBR085W	YGL062W
YBL099W	YCR037C		YBR291C	YPL281C		YBR085W	YGR055W
YBL099W	YDL052C		YBR291C	YPR001W		YBR085W	YHL016C
YBL099W	YDL055C		YBR291C	YPR020W		YBR085W	YHL036W
YBL099W	YDL093W		YBR291C	YPR035W		YBR085W	YHR025W
YBL099W	YDL095W		YBR291C	YPR060C		YBR085W	YHR092C
YBL099W	YDR007W		YBR291C	YPR113W		YBR085W	YHR094C
YBL099W	YDR127W		YBR291C	YPR138C		YBR085W	YHR096C
YBL099W	YDR158W		YBR291C	YPR145W		YBR085W	YIR027C
YBL099W	YDR234W		YBR291C	YPR167C		YBR085W	YIR028W
YBL099W	YDR353W		YBR291C	YPR183W		YBR085W	YIR029W
YBL099W	YDR354W		YBR291C	YPR191W		YBR085W	YIR032C
YBL099W	YDR487C		YBR291C	YPR192W		YBR085W	YJL214W
YBL099W	YEL021W		YBR294W	YCL025C		YBR085W	YJL219W
YBL099W	YER003C		YBR294W	YDL215C		YBR085W	YJR158W
YBL099W	YER023W		YBR294W	YDR111C		YBR085W	YLL062C
YBL099W	YER043C		YBR294W	YDR508C		YBR085W	YLR081W
YBL099W	YER052C		YBR294W	YDR536W		YBR085W	YLR142W
YBL099W	YER055C		YBR294W	YER065C		YBR085W	YLR438W
YBL099W	YER090W		YBR294W	YER069W		YBR085W	YML035C
YBL099W	YER099C		YBR294W	YER170W		YBR085W	YMR011W
YBL099W	YFL045C		YBR294W	YGL062W		YBR085W	YMR062C
YBL099W	YFR025C		YBR294W	YGR204W		YBR085W	YNL270C
YBL099W	YGL001C		YBR294W	YGR240C		YBR085W	YNR072W
YBL099W	YGL009C		YBR294W	YHL016C		YBR085W	YOL020W
YBL099W	YGL012W		YBR294W	YJL121C		YBR085W	YOL064C
YBL099W	YGL026C		YBR294W	YKR039W		YBR085W	YOL140W
YBL099W	YGL148W		YBR294W	YLR174W		YBR085W	YOL156W
YBL099W	YGL202W		YBR294W	YLR209C		YBR085W	YOR130C
YBL099W	YGR032W		YBR294W	YLR348C		YBR085W	YOR348C
YBL099W	YGR060W		YBR294W	YMR062C		YBR085W	YOR375C
YBL099W	YGR124W		YBR294W	YMR205C		YBR085W	YPL111W
YBL099W	YGR125W		YBR294W	YMR267W		YBR085W	YPL273W
YBL099W	YGR157W		YBR294W	YOL140W		YBR085W	YPL274W
YBL099W	YGR175C		YBR294W	YOR130C		YBR117C	YBR196C
YBL099W	YGR199W		YBR294W	YOR375C		YBR117C	YBR291C
YBL099W	YGR209C		YBR294W	YPL061W		YBR117C	YCL025C
YBL099W	YHL011C		YBR294W	YPL265W		YBR117C	YDL022W
YBL099W	YHR042W		YBR294W	YPR074C		YBR117C	YDR046C
YBL099W	YHR046C		YBR296C	YCL025C		YBR117C	YDR408C
YBL099W	YHR072W		YBR296C	YDL215C		YBR117C	YDR508C
YBL099W	YHR137W		YBR296C	YDR111C		YBR117C	YER062C
YBL099W	YHR190W		YBR296C	YDR508C		YBR117C	YFL053W
YBL099W	YIL020C		YBR296C	YDR536W		YBR117C	YGL234W
YBL099W	YIL094C		YBR296C	YER065C		YBR117C	YGR055W
YBL099W	YIL116W		YBR296C	YER069W		YBR117C	YGR061C
YBL099W	YIR034C		YBR296C	YER170W		YBR117C	YGR121C
YBL099W	YJL130C		YBR296C	YGL062W		YBR117C	YHL036W
YBL099W	YJL153C		YBR296C	YGR204W		YBR117C	YIL053W
YBL099W	YJL167W		YBR296C	YGR240C		YBR117C	YKR039W
YBL099W	YJL198W		YBR296C	YHL016C		YBR117C	YLL052C
YBL099W	YJR016C		YBR296C	YJL121C		YBR117C	YLL062C
YBL099W	YJR073C		YBR296C	YKR039W		YBR117C	YLR174W
YBL099W	YJR109C		YBR296C	YLR174W		YBR117C	YLR209C
YBL099W	YJR143C		YBR296C	YLR209C		YBR117C	YLR359W
YBL099W	YJR148W		YBR296C	YLR348C		YBR117C	YML070W
YBL099W	YKL024C		YBR296C	YMR062C		YBR117C	YMR300C
YBL099W	YKL067W		YBR296C	YMR205C		YBR117C	YNL142W
YBL099W	YKL127W		YBR296C	YMR267W		YBR117C	YNL220W
YBL099W	YKL181W		YBR296C	YOL140W		YBR117C	YNL241C
YBL099W	YKL211C		YBR296C	YOR130C		YBR117C	YOL064C
YBL099W	YLR028C		YBR296C	YOR375C		YBR117C	YOR120W
YBL099W	YLR043C		YBR296C	YPL061W		YBR117C	YOR128C
YBL099W	YLR092W		YBR296C	YPL265W		YBR117C	YPL273W
YBL099W	YLR100W		YBR296C	YPR074C		YBR117C	YPL274W
YBL099W	YLR342W		YCL009C	YCL025C		YBR117C	YPR138C
YBL099W	YLR343W		YCL009C	YDL215C		YBR117C	YPR192W
YBL099W	YLR355C		YCL009C	YDR111C		YBR126C	YBR263W
YBL099W	YLR420W		YCL009C	YDR508C		YBR126C	YCR053W
YBL099W	YLR450W		YCL009C	YDR536W		YBR126C	YDL245C
YBL099W	YML075C		YCL009C	YER065C		YBR126C	YDR046C
YBL099W	YML096W		YCL009C	YER069W		YBR126C	YDR342C
YBL099W	YML106W		YCL009C	YER170W		YBR126C	YDR343C
YBL099W	YML123C		YCL009C	YGL062W		YBR126C	YDR345C
YBL099W	YMR105C		YCL009C	YGR204W		YBR126C	YEL063C
YBL099W	YMR108W		YCL009C	YGR240C		YBR126C	YEL069C
YBL099W	YMR120C		YCL009C	YHL016C		YBR126C	YFL011W
YBL099W	YMR215W		YCL009C	YJL121C		YBR126C	YFL030W
YBL099W	YMR217W		YCL009C	YKR039W		YBR126C	YFL055W
YBL099W	YMR220W		YCL009C	YLR174W		YBR126C	YGR055W
YBL099W	YMR271C		YCL009C	YLR209C		YBR126C	YHL036W
YBL099W	YMR306W		YCL009C	YLR348C		YBR126C	YHR025W
YBL099W	YMR307W		YCL009C	YMR062C		YBR126C	YHR092C
YBL099W	YNL280C		YCL009C	YMR205C		YBR126C	YHR094C
YBL099W	YNL316C		YCL009C	YMR267W		YBR126C	YHR096C
YBL099W	YNR013C		YCL009C	YOL140W		YBR126C	YIR027C
YBL099W	YNR016C		YCL009C	YOR130C		YBR126C	YIR028W
YBL099W	YNR043W		YCL009C	YOR375C		YBR126C	YIR029W
YBL099W	YNR050C		YCL009C	YPL061W		YBR126C	YIR032C
YBL099W	YOL030W		YCL009C	YPL265W		YBR126C	YJL214W
YBL099W	YOL061W		YCL009C	YPR074C		YBR126C	YJL219W
YBL099W	YOL066C		YCL018W	YCL025C		YBR126C	YJR158W
YBL099W	YOL132W		YCL018W	YDL215C		YBR126C	YLL062C
YBL099W	YOL143C		YCL018W	YDR111C		YBR126C	YLR081W
YBL099W	YOR074C		YCL018W	YDR508C		YBR126C	YLR142W
YBL099W	YOR202W		YCL018W	YDR536W		YBR126C	YLR438W
YBL099W	YOR236W		YCL018W	YER065C		YBR126C	YML035C
YBL099W	YOR303W		YCL018W	YER069W		YBR126C	YMR011W
YBL099W	YOR321W		YCL018W	YER170W		YBR126C	YNL270C
YBL099W	YPL117C		YCL018W	YGL062W		YBR126C	YNR072W
YBL099W	YPR060C		YCL018W	YGR204W		YBR126C	YOL020W
YBL099W	YPR113W		YCL018W	YGR240C		YBR126C	YOL064C
YBL099W	YPR145W		YCL018W	YHL016C		YBR126C	YOL156W
YBL099W	YPR183W		YCL018W	YJL121C		YBR126C	YOR348C
YBR039W	YBR153W		YCL018W	YKR039W		YBR126C	YPL111W
YBR039W	YBR248C		YCL018W	YLR174W		YBR126C	YPL273W
YBR039W	YBR256C		YCL018W	YLR209C		YBR126C	YPL274W
YBR039W	YBR294W		YCL018W	YLR348C		YBR153W	YBR263W
YBR039W	YBR296C		YCL018W	YMR062C		YBR153W	YCR053W
YBR039W	YCL009C		YCL018W	YMR205C		YBR153W	YDL245C
YBR039W	YCL018W		YCL018W	YMR267W		YBR153W	YDR046C
YBR039W	YCL030C		YCL018W	YOL140W		YBR153W	YDR342C
YBR039W	YCR034W		YCL018W	YOR130C		YBR153W	YDR343C
YBR039W	YCR037C		YCL018W	YOR375C		YBR153W	YDR345C
YBR039W	YDL052C		YCL018W	YPL061W		YBR153W	YEL063C
YBR039W	YDL055C		YCL018W	YPL265W		YBR153W	YEL069C
YBR039W	YDL093W		YCL018W	YPR074C		YBR153W	YFL011W
YBR039W	YDL095W		YCL025C	YCL030C		YBR153W	YFL030W
YBR039W	YDR007W		YCL025C	YCR012W		YBR153W	YFL055W
YBR039W	YDR127W		YCL025C	YCR034W		YBR153W	YGR055W
YBR039W	YDR158W		YCL025C	YCR037C		YBR153W	YHL036W
YBR039W	YDR234W		YCL025C	YCR073W-A		YBR153W	YHR025W
YBR039W	YDR353W		YCL025C	YDL004W		YBR153W	YHR092C
YBR039W	YDR354W		YCL025C	YDL021W		YBR153W	YHR094C
YBR039W	YDR487C		YCL025C	YDL052C		YBR153W	YHR096C
YBR039W	YEL021W		YCL025C	YDL055C		YBR153W	YIR027C
YBR039W	YER003C		YCL025C	YDL067C		YBR153W	YIR028W
YBR039W	YER023W		YCL025C	YDL093W		YBR153W	YIR029W
YBR039W	YER043C		YCL025C	YDL095W		YBR153W	YIR032C
YBR039W	YER052C		YCL025C	YDL181W		YBR153W	YJL214W
YBR039W	YER055C		YCL025C	YDR007W		YBR153W	YJL219W
YBR039W	YER090W		YCL025C	YDR035W		YBR153W	YJR158W
YBR039W	YER099C		YCL025C	YDR050C		YBR153W	YLL062C
YBR039W	YFL045C		YCL025C	YDR074W		YBR153W	YLR081W
YBR039W	YFR025C		YCL025C	YDR127W		YBR153W	YLR142W
YBR039W	YGL001C		YCL025C	YDR148C		YBR153W	YLR438W
YBR039W	YGL009C		YCL025C	YDR158W		YBR153W	YML035C
YBR039W	YGL012W		YCL025C	YDR234W		YBR153W	YMR011W
YBR039W	YGL026C		YCL025C	YDR298C		YBR153W	YNL270C
YBR039W	YGL148W		YCL025C	YDR322C-A		YBR153W	YNR072W
YBR039W	YGL202W		YCL025C	YDR353W		YBR153W	YOL020W
YBR039W	YGR032W		YCL025C	YDR354W		YBR153W	YOL064C
YBR039W	YGR060W		YCL025C	YDR377W		YBR153W	YOL156W
YBR039W	YGR124W		YCL025C	YDR408C		YBR153W	YOR348C
YBR039W	YGR125W		YCL025C	YDR454C		YBR153W	YPL111W
YBR039W	YGR157W		YCL025C	YDR487C		YBR153W	YPL273W
YBR039W	YGR175C		YCL025C	YDR502C		YBR153W	YPL274W
YBR039W	YGR199W		YCL025C	YDR508C		YBR196C	YBR291C
YBR039W	YGR209C		YCL025C	YDR529C		YBR196C	YCR073W-A
YBR039W	YHL011C		YCL025C	YEL021W		YBR196C	YDL022W
YBR039W	YHR042W		YCL025C	YEL024W		YBR196C	YDR050C
YBR039W	YHR046C		YCL025C	YEL039C		YBR196C	YER062C
YBR039W	YHR072W		YCL025C	YER003C		YBR196C	YFL053W
YBR039W	YHR137W		YCL025C	YER023W		YBR196C	YGR248W
YBR039W	YHR190W		YCL025C	YER043C		YBR196C	YGR256W
YBR039W	YIL020C		YCL025C	YER052C		YBR196C	YHR163W
YBR039W	YIL094C		YCL025C	YER055C		YBR196C	YHR183W
YBR039W	YIL116W		YCL025C	YER090W		YBR196C	YIL053W
YBR039W	YIR034C		YCL025C	YER091C		YBR196C	YKL060C
YBR039W	YJL130C		YCL025C	YER099C		YBR196C	YLR174W
YBR039W	YJL153C		YCL025C	YER178W		YBR196C	YLR377C
YBR039W	YJL167W		YCL025C	YFL018C		YBR196C	YML070W
YBR039W	YJL198W		YCL025C	YFL045C		YBR196C	YNL241C
YBR039W	YJR016C		YCL025C	YFR025C		YBR196C	YNR034W
YBR039W	YJR073C		YCL025C	YFR030W		YBR196C	YOR095C
YBR039W	YJR109C		YCL025C	YFR033C		YBR196C	YOR120W
YBR039W	YJR143C		YCL025C	YGL001C		YBR196C	YPR074C
YBR039W	YJR148W		YCL025C	YGL009C		YBR218C	YCL025C
YBR039W	YKL024C		YCL025C	YGL012W		YBR218C	YCR012W
YBR039W	YKL067W		YCL025C	YGL026C		YBR218C	YDL021W
YBR039W	YKL127W		YCL025C	YGL125W		YBR218C	YDL067C
YBR039W	YKL181W		YCL025C	YGL148W		YBR218C	YDR050C
YBR039W	YKL211C		YCL025C	YGL187C		YBR218C	YDR148C
YBR039W	YLR028C		YCL025C	YGL191W		YBR218C	YDR529C
YBR039W	YLR043C		YCL025C	YGL202W		YBR218C	YEL024W
YBR039W	YLR092W		YCL025C	YGL234W		YBR218C	YEL039C
YBR039W	YLR100W		YCL025C	YGR032W		YBR218C	YER069W
YBR039W	YLR342W		YCL025C	YGR060W		YBR218C	YFL018C
YBR039W	YLR343W		YCL025C	YGR061C		YBR218C	YFR033C
YBR039W	YLR355C		YCL025C	YGR124W		YBR218C	YGL062W
YBR039W	YLR420W		YCL025C	YGR125W		YBR218C	YGL187C
YBR039W	YLR450W		YCL025C	YGR157W		YBR218C	YGL191W
YBR039W	YML075C		YCL025C	YGR175C		YBR218C	YGR121C
YBR039W	YML096W		YCL025C	YGR183C		YBR218C	YGR183C
YBR039W	YML106W		YCL025C	YGR192C		YBR218C	YGR192C
YBR039W	YML123C		YCL025C	YGR193C		YBR218C	YGR244C
YBR039W	YMR105C		YCL025C	YGR199W		YBR218C	YGR254W
YBR039W	YMR108W		YCL025C	YGR209C		YBR218C	YHR001W-A
YBR039W	YMR120C		YCL025C	YGR244C		YBR218C	YHR051W
YBR039W	YMR215W		YCL025C	YGR248W		YBR218C	YHR174W
YBR039W	YMR217W		YCL025C	YGR254W		YBR218C	YIL111W
YBR039W	YMR220W		YCL025C	YGR256W		YBR218C	YIL125W
YBR039W	YMR271C		YCL025C	YHL011C		YBR218C	YJL052W
YBR039W	YMR306W		YCL025C	YHR001W-A		YBR218C	YJL166W
YBR039W	YMR307W		YCL025C	YHR018C		YBR218C	YJR009C
YBR039W	YNL280C		YCL025C	YHR042W		YBR218C	YJR048W
YBR039W	YNL316C		YCL025C	YHR046C		YBR218C	YKL060C
YBR039W	YNR013C		YCL025C	YHR051W		YBR218C	YKL152C
YBR039W	YNR016C		YCL025C	YHR072W		YBR218C	YKR039W
YBR039W	YNR043W		YCL025C	YHR137W		YBR218C	YKR097W
YBR039W	YNR050C		YCL025C	YHR163W		YBR218C	YLR038C
YBR039W	YOL030W		YCL025C	YHR174W		YBR218C	YLR304C
YBR039W	YOL061W		YCL025C	YHR183W		YBR218C	YLR377C
YBR039W	YOL066C		YCL025C	YHR190W		YBR218C	YLR395C
YBR039W	YOL132W		YCL025C	YHR216W		YBR218C	YMR056C
YBR039W	YOL143C		YCL025C	YIL020C		YBR218C	YMR062C
YBR039W	YOR074C		YCL025C	YIL094C		YBR218C	YMR256C
YBR039W	YOR202W		YCL025C	YIL111W		YBR218C	YMR323W
YBR039W	YOR236W		YCL025C	YIL116W		YBR218C	YNL052W
YBR039W	YOR303W		YCL025C	YIL125W		YBR218C	YNL142W
YBR039W	YOR321W		YCL025C	YIR034C		YBR218C	YNR001C
YBR039W	YPL117C		YCL025C	YJL052W		YBR218C	YOL020W
YBR039W	YPR060C		YCL025C	YJL088W		YBR218C	YOL056W
YBR039W	YPR113W		YCL025C	YJL130C		YBR218C	YOL140W
YBR039W	YPR145W		YCL025C	YJL153C		YBR218C	YOR065W
YBR039W	YPR183W		YCL025C	YJL166W		YBR218C	YOR130C
YBR153W	YBR248C		YCL025C	YJL167W		YBR218C	YOR142W
YBR153W	YBR256C		YCL025C	YJL198W		YBR218C	YOR348C
YBR153W	YBR294W		YCL025C	YJR009C		YBR218C	YOR393W
YBR153W	YBR296C		YCL025C	YJR016C		YBR218C	YPL262W
YBR153W	YCL009C		YCL025C	YJR048W		YBR218C	YPL265W
YBR153W	YCL018W		YCL025C	YJR073C		YBR218C	YPL281C
YBR153W	YCL030C		YCL025C	YJR109C		YBR218C	YPR001W
YBR153W	YCR034W		YCL025C	YJR121W		YBR218C	YPR138C
YBR153W	YCR037C		YCL025C	YJR137C		YBR218C	YPR191W
YBR153W	YDL004W		YCL025C	YJR143C		YBR221C	YBR263W
YBR153W	YDL021W		YCL025C	YJR148W		YBR221C	YBR291C
YBR153W	YDL052C		YCL025C	YKL001C		YBR221C	YDL021W
YBR153W	YDL055C		YCL025C	YKL016C		YBR221C	YDL245C
YBR153W	YDL067C		YCL025C	YKL024C		YBR221C	YDR046C
YBR153W	YDL093W		YCL025C	YKL060C		YBR221C	YDR050C
YBR153W	YDL095W		YCL025C	YKL067W		YBR221C	YDR111C
YBR153W	YDL181W		YCL025C	YKL127W		YBR221C	YDR148C
YBR153W	YDR007W		YCL025C	YKL152C		YBR221C	YDR342C
YBR153W	YDR050C		YCL025C	YKL181W		YBR221C	YDR343C
YBR153W	YDR127W		YCL025C	YKL211C		YBR221C	YDR345C
YBR153W	YDR158W		YCL025C	YKR039W		YBR221C	YDR508C
YBR153W	YDR234W		YCL025C	YKR097W		YBR221C	YDR536W
YBR153W	YDR298C		YCL025C	YLL052C		YBR221C	YEL069C
YBR153W	YDR322C-A		YCL025C	YLR028C		YBR221C	YER069W
YBR153W	YDR353W		YCL025C	YLR038C		YBR221C	YER170W
YBR153W	YDR354W		YCL025C	YLR043C		YBR221C	YFL011W
YBR153W	YDR377W		YCL025C	YLR092W		YBR221C	YFL030W
YBR153W	YDR487C		YCL025C	YLR100W		YBR221C	YGR055W
YBR153W	YDR529C		YCL025C	YLR153C		YBR221C	YGR244C
YBR153W	YEL021W		YCL025C	YLR180W		YBR221C	YGR254W
YBR153W	YEL024W		YCL025C	YLR295C		YBR221C	YHL016C
YBR153W	YEL039C		YCL025C	YLR304C		YBR221C	YHL036W
YBR153W	YER003C		YCL025C	YLR342W		YBR221C	YHR092C
YBR153W	YER023W		YCL025C	YLR343W		YBR221C	YHR094C
YBR153W	YER043C		YCL025C	YLR355C		YBR221C	YHR096C
YBR153W	YER052C		YCL025C	YLR359W		YBR221C	YHR174W
YBR153W	YER055C		YCL025C	YLR377C		YBR221C	YIL125W
YBR153W	YER090W		YCL025C	YLR395C		YBR221C	YIR027C
YBR153W	YER099C		YCL025C	YLR420W		YBR221C	YIR028W
YBR153W	YFL018C		YCL025C	YLR432W		YBR221C	YIR029W
YBR153W	YFL045C		YCL025C	YLR450W		YBR221C	YIR032C
YBR153W	YFR025C		YCL025C	YML056C		YBR221C	YJL214W
YBR153W	YFR033C		YCL025C	YML075C		YBR221C	YJL219W
YBR153W	YGL001C		YCL025C	YML081C-A		YBR221C	YJR158W
YBR153W	YGL009C		YCL025C	YML096W		YBR221C	YKL152C
YBR153W	YGL012W		YCL025C	YML100W		YBR221C	YLL052C
YBR153W	YGL026C		YCL025C	YML106W		YBR221C	YLL062C
YBR153W	YGL148W		YCL025C	YML123C		YBR221C	YLR081W
YBR153W	YGL187C		YCL025C	YMR056C		YBR221C	YLR174W
YBR153W	YGL191W		YCL025C	YMR105C		YBR221C	YLR209C
YBR153W	YGL202W		YCL025C	YMR108W		YBR221C	YMR011W
YBR153W	YGR032W		YCL025C	YMR120C		YBR221C	YMR062C
YBR153W	YGR060W		YCL025C	YMR215W		YBR221C	YMR267W
YBR153W	YGR124W		YCL025C	YMR217W		YBR221C	YMR323W
YBR153W	YGR125W		YCL025C	YMR220W		YBR221C	YNR072W
YBR153W	YGR157W		YCL025C	YMR256C		YBR221C	YOL020W
YBR153W	YGR175C		YCL025C	YMR261C		YBR221C	YOL056W
YBR153W	YGR183C		YCL025C	YMR271C		YBR221C	YOL064C
YBR153W	YGR199W		YCL025C	YMR300C		YBR221C	YOL140W
YBR153W	YGR209C		YCL025C	YMR306W		YBR221C	YOL156W
YBR153W	YGR254W		YCL025C	YMR307W		YBR221C	YOR130C
YBR153W	YHL011C		YCL025C	YMR323W		YBR221C	YOR142W
YBR153W	YHR001W-A		YCL025C	YNL052W		YBR221C	YOR347C
YBR153W	YHR042W		YCL025C	YNL071W		YBR221C	YOR348C
YBR153W	YHR046C		YCL025C	YNL220W		YBR221C	YOR375C
YBR153W	YHR051W		YCL025C	YNL280C		YBR221C	YOR393W
YBR153W	YHR072W		YCL025C	YNL316C		YBR221C	YPL061W
YBR153W	YHR137W		YCL025C	YNR001C		YBR221C	YPL262W
YBR153W	YHR174W		YCL025C	YNR013C		YBR221C	YPL265W
YBR153W	YHR190W		YCL025C	YNR016C		YBR221C	YPL273W
YBR153W	YIL020C		YCL025C	YNR034W		YBR221C	YPL274W
YBR153W	YIL094C		YCL025C	YNR043W		YBR221C	YPL281C
YBR153W	YIL111W		YCL025C	YNR050C		YBR221C	YPR192W
YBR153W	YIL116W		YCL025C	YOL020W		YBR248C	YBR263W
YBR153W	YIR034C		YCL025C	YOL030W		YBR248C	YCR053W
YBR153W	YJL130C		YCL025C	YOL056W		YBR248C	YDL245C
YBR153W	YJL153C		YCL025C	YOL058W		YBR248C	YDR046C
YBR153W	YJL166W		YCL025C	YOL061W		YBR248C	YDR342C
YBR153W	YJL167W		YCL025C	YOL066C		YBR248C	YDR343C
YBR153W	YJL198W		YCL025C	YOL077W-A		YBR248C	YDR345C
YBR153W	YJR016C		YCL025C	YOL132W		YBR248C	YEL063C
YBR153W	YJR048W		YCL025C	YOL143C		YBR248C	YEL069C
YBR153W	YJR073C		YCL025C	YOR065W		YBR248C	YFL011W
YBR153W	YJR109C		YCL025C	YOR074C		YBR248C	YFL030W
YBR153W	YJR121W		YCL025C	YOR095C		YBR248C	YFL055W
YBR153W	YJR143C		YCL025C	YOR128C		YBR248C	YGR055W
YBR153W	YJR148W		YCL025C	YOR142W		YBR248C	YHL036W
YBR153W	YKL016C		YCL025C	YOR202W		YBR248C	YHR025W
YBR153W	YKL024C		YCL025C	YOR236W		YBR248C	YHR092C
YBR153W	YKL067W		YCL025C	YOR303W		YBR248C	YHR094C
YBR153W	YKL127W		YCL025C	YOR321W		YBR248C	YHR096C
YBR153W	YKL152C		YCL025C	YOR393W		YBR248C	YIR027C
YBR153W	YKL181W		YCL025C	YPL023C		YBR248C	YIR028W
YBR153W	YKL211C		YCL025C	YPL078C		YBR248C	YIR029W
YBR153W	YLR028C		YCL025C	YPL117C		YBR248C	YIR032C
YBR153W	YLR038C		YCL025C	YPL262W		YBR248C	YJL214W
YBR153W	YLR043C		YCL025C	YPL265W		YBR248C	YJL219W
YBR153W	YLR092W		YCL025C	YPL271W		YBR248C	YJR158W
YBR153W	YLR100W		YCL025C	YPL281C		YBR248C	YLL062C
YBR153W	YLR295C		YCL025C	YPR001W		YBR248C	YLR081W
YBR153W	YLR342W		YCL025C	YPR020W		YBR248C	YLR142W
YBR153W	YLR343W		YCL025C	YPR035W		YBR248C	YLR438W
YBR153W	YLR355C		YCL025C	YPR060C		YBR248C	YML035C
YBR153W	YLR395C		YCL025C	YPR113W		YBR248C	YMR011W
YBR153W	YLR420W		YCL025C	YPR145W		YBR248C	YNL270C
YBR153W	YLR450W		YCL025C	YPR167C		YBR248C	YNR072W
YBR153W	YML075C		YCL025C	YPR183W		YBR248C	YOL020W
YBR153W	YML081C-A		YCL025C	YPR191W		YBR248C	YOL064C
YBR153W	YML096W		YCL025C	YPR192W		YBR248C	YOL156W
YBR153W	YML106W		YCL030C	YDL215C		YBR248C	YOR348C
YBR153W	YML123C		YCL030C	YDR111C		YBR248C	YPL111W
YBR153W	YMR105C		YCL030C	YDR508C		YBR248C	YPL273W
YBR153W	YMR108W		YCL030C	YDR536W		YBR248C	YPL274W
YBR153W	YMR120C		YCL030C	YER065C		YBR256C	YBR263W
YBR153W	YMR215W		YCL030C	YER069W		YBR256C	YCR053W
YBR153W	YMR217W		YCL030C	YER170W		YBR256C	YDL245C
YBR153W	YMR220W		YCL030C	YGL062W		YBR256C	YDR046C
YBR153W	YMR256C		YCL030C	YGR204W		YBR256C	YDR342C
YBR153W	YMR271C		YCL030C	YGR240C		YBR256C	YDR343C
YBR153W	YMR306W		YCL030C	YHL016C		YBR256C	YDR345C
YBR153W	YMR307W		YCL030C	YJL121C		YBR256C	YEL063C
YBR153W	YMR323W		YCL030C	YKR039W		YBR256C	YEL069C
YBR153W	YNL052W		YCL030C	YLR174W		YBR256C	YFL011W
YBR153W	YNL280C		YCL030C	YLR209C		YBR256C	YFL030W
YBR153W	YNL316C		YCL030C	YLR348C		YBR256C	YFL055W
YBR153W	YNR001C		YCL030C	YMR062C		YBR256C	YGR055W
YBR153W	YNR013C		YCL030C	YMR205C		YBR256C	YHL036W
YBR153W	YNR016C		YCL030C	YMR267W		YBR256C	YHR025W
YBR153W	YNR043W		YCL030C	YOL140W		YBR256C	YHR092C
YBR153W	YNR050C		YCL030C	YOR130C		YBR256C	YHR094C
YBR153W	YOL030W		YCL030C	YOR375C		YBR256C	YHR096C
YBR153W	YOL056W		YCL030C	YPL061W		YBR256C	YIR027C
YBR153W	YOL061W		YCL030C	YPL265W		YBR256C	YIR028W
YBR153W	YOL066C		YCL030C	YPR074C		YBR256C	YIR029W
YBR153W	YOL077W-A		YCR010C	YKL174C		YBR256C	YIR032C
YBR153W	YOL132W		YCR010C	YLL028W		YBR256C	YJL214W
YBR153W	YOL143C		YCR010C	YOR273C		YBR256C	YJL219W
YBR153W	YOR065W		YCR012W	YDL215C		YBR256C	YJR158W
YBR153W	YOR074C		YCR012W	YDR111C		YBR256C	YLL062C
YBR153W	YOR202W		YCR012W	YDR508C		YBR256C	YLR081W
YBR153W	YOR236W		YCR012W	YDR536W		YBR256C	YLR142W
YBR153W	YOR303W		YCR012W	YER065C		YBR256C	YLR438W
YBR153W	YOR321W		YCR012W	YER170W		YBR256C	YML035C
YBR153W	YOR393W		YCR012W	YGR204W		YBR256C	YMR011W
YBR153W	YPL078C		YCR012W	YGR240C		YBR256C	YNL270C
YBR153W	YPL117C		YCR012W	YHL016C		YBR256C	YNR072W
YBR153W	YPL262W		YCR012W	YJL121C		YBR256C	YOL020W
YBR153W	YPL271W		YCR012W	YKR039W		YBR256C	YOL064C
[truncated: 19,623 more rows]
