# Supplementary material for: Dynamic Epistasis under Varying Environmental Perturbations
Source: PLoS One. 2015 Jan 27;10(1):e0114911. doi: 10.1371/journal.pone.0114911 (PMC4308068; doi:10.1371/journal.pone.0114911)
Supplement: S6 Table — (XLSX) [file pone.0114911.s010.xlsx]

## Sheet: Sheet1
Table S6. Table of network parameters for stable, dynamic and intermediate epistasis.
	Average shortest path length	Clustering coefficient	Closeness	Average evolutionary rate (dN/dS) difference
Extremely stable epistasis	1.29	0.9	0.79	0.035
Intermediate epistasis	1.58	0.66	0.63	0.0367
Extremely dynamic epistasis	1.94	0.28	0.49	0.0398
